# Supplementary material for: Genome-wide analysis of RNAs associated with Populus euphratica Oliv. heterophyll morphogenesis
Source: Sci Rep. 2018 Nov 22;8:17248. doi: 10.1038/s41598-018-35371-x (PMC6250686; doi:10.1038/s41598-018-35371-x)
Supplement: Supplementary file 1 — Supplementary Dataset [file 41598_2018_35371_MOESM1_ESM.xlsx]

## Sheet: Supplementary Dataset
Genome-wide analysis of RNAs associated with Populus euphratica Oliv. heterophyll morphogenesis Shao-Wei Qin1, Ren-Jun Jiang1, Na Zhang1, Zhan-Wen Liu1, Cai-Lin Li1, Zhong-Zhong Guo1, Liang-Hong Bao1 & Li-Feng Zhao1,2,* 1College of Life Sciences, Tarim University, Alar 843300, China. 2Key Laboratory of Protection and Utilization of Biological Resources in Tarim Basin, Tarim University, Alar 84330…
Supplementary Material
D1 The expression profiles and GO, KEGG annotation of Populus euphratica Oliv. heterophyll morphogenesis associated (PHMA) mRNAs
The expression levels in linear (Li), lanceolate (La), ovate (Ov) and broad-ovate (Bo) leaves of all 1374 PHMA mRNAs were displayed in D1. C and O show the change trends are consistent and opposite with LI, respectively.Additionally, their functions were also predicted according to GO and KEGG in Supplement 1.
D2 The expression profiles of PHMA miRNAs
The expression levels in linear (Li), lanceolate (La), ovate (Ov) and broad-ovate (Bo) leaves of all 19 PHMA miRNAs were displayed in D2. C and O show the change trends are consistent and opposite with LI, respectively.
D3 The expression profiles of PHMA lncRNAs
The expression levels in linear (Li), lanceolate (La), ovate (Ov) and broad-ovate (Bo) leaves of all 71 PHMA lncRNAs were displayed in D3. C and O show the change trends are consistent and opposite with LI, respectively.
D4 The expression profiles of PHMA circRNAs
The expression levels in linear (Li), lanceolate (La), ovate (Ov) and broad-ovate (Bo) leaves of both 2 PHMA lncRNAs were displayed in D4. C and O show the change trends are consistent and opposite with LI, respectively.

## Sheet: D1
S1 The expression profiles and GO, KEGG annotation of Populus euphratica Oliv. heterophyll morphogenesis associated (PHMA) mRNAs
mRNA_id	Li(fpkm)	La(fpkm)	Ov(fpkm)	Bo(fpkm)	C/O	gene	product	GO_id	GO_term	KEGG-pathway	pathway_description
XM_011012263.1	1.58565	0.0170956	0.00924659	6.13333e-66	C	LOC105115391	exopolygalacturonase clone GBGE184-like	GO:0005618,GO:0005576,GO:0047911,GO:0004650,GO:0005975,GO:0071555	cell wall|extracellular region|galacturan 1,4-alpha-galacturonidase activity|polygalacturonase activity|carbohydrate metabolic process|cell wall organization
XM_011017799.1	1.77953	0.257544	0.130412	1.10667e-62	C	LOC105119633	GDSL esterase/lipase At1g29670-like	GO:0048046,GO:0005618,GO:0009507,GO:0009534,GO:0016788,GO:0016042	apoplast|cell wall|chloroplast|chloroplast thylakoid|hydrolase activity, acting on ester bonds|lipid catabolic process
XM_011003508.1	1.13605	0.0751544	0.0222742	1.26333e-36	C	LOC105108971	O-acyltransferase WSD1-like	GO:0005783,GO:0005789,GO:0016021,GO:0005886,GO:0004144,GO:0047196,GO:0019432,GO:0010025	endoplasmic reticulum|endoplasmic reticulum membrane|integral component of membrane|plasma membrane|diacylglycerol O-acyltransferase activity|long-chain-alcohol O-fatty-acyltransferase activity|triglyceride biosynthetic process|wax biosynthetic process
XM_011026579.1	2.2571	0.158443	0.0990897	2.69e-23	C	LOC105125907	uncharacterized LOC105125907
XM_011002161.1	1.00894	0.401275	0.361275	1.29667e-17	C	LOC105108023	UPF0481 protein At3g47200-like	GO:0016021	integral component of membrane
XM_011004448.1	9.75674	2.69346	0.265725	4.11343e-14	C	LOC105109671	uncharacterized LOC105109671
XM_011042343.1	1.19096	0.866864	0.533862	3.475e-14	C	LOC105136851	probable glutathione S-transferase	GO:0005737,GO:0004364,GO:0006749,GO:0009407	cytoplasm|glutathione transferase activity|glutathione metabolic process|toxin catabolic process	ko00480,ko00980,ko00982	Glutathione metabolism|Metabolism of xenobiotics by cytochrome P450|Drug metabolism - cytochrome P450
XM_011010244.1	1.14941	0.101692	0.0166548	1.95e-13	C	LOC105113892	7-deoxyloganetin glucosyltransferase-like	GO:0035251,GO:1900994	UDP-glucosyltransferase activity|(-)-secologanin biosynthetic process
XM_011049169.1	2.61577	0.653864	0.309935	2.95672e-12	C	LOC105141805	ankyrin repeat-containing protein At5g02620-like, transcript variant X2	GO:0030424,GO:0043194,GO:0009925,GO:0016323,GO:0005923,GO:0005856,GO:0014704,GO:0016328,GO:0005764,GO:0016020,GO:0033268,GO:0033270,GO:0045211,GO:0042383,GO:0045202,GO:0044325,GO:0005200,GO:0007411,GO:0007409,GO:0071286,GO:0045184,GO:0043001,GO:0010960,GO:0072660,GO:0071709,GO:0000281,GO:1902260,GO:0019228,GO:0007009,GO:0045760,GO:0072659,GO:0072661,GO:0007165,GO:0050808	axon|axon initial segment|basal plasma membrane|basolateral plasma membrane|bicellular tight junction|cytoskeleton|intercalated disc|lateral plasma membrane|lysosome|membrane|node of Ranvier|paranode region of axon|postsynaptic membrane|sarcolemma|synapse|ion channel binding|structural constituent of cytoskeleton|axon guidance|axonogenesis|cellular response to magnesium ion|establishment of prote…
XM_011015228.1	0.893883	0.305191	0.132132	2.5499e-12	C	LOC105117536	DNA-repair protein XRCC1-like, transcript variant X2	GO:0005634,GO:0010385,GO:0080111,GO:0006266,GO:0006303,GO:1901972,GO:1901969	nucleus|double-stranded methylated DNA binding|DNA demethylation|DNA ligation|double-strand break repair via nonhomologous end joining|positive regulation of DNA-5-methylcytosine glycosylase activity|positive regulation of polynucleotide 3'-phosphatase activity	ko03410	Base excision repair
XM_011049205.1	0.941027	0.585647	0.0669333	2.52333e-10	C	LOC105141825	squalene synthase, transcript variant X2	GO:0005789,GO:0016021,GO:0004310,GO:0016491,GO:0051996,GO:0008299	endoplasmic reticulum membrane|integral component of membrane|farnesyl-diphosphate farnesyltransferase activity|oxidoreductase activity|squalene synthase activity|isoprenoid biosynthetic process	ko00100,ko00909	Steroid biosynthesis|Sesquiterpenoid and triterpenoid biosynthesis
XM_011018518.1	0.441592	0.0841191	0.0132952	6.90123e-10	C	LOC105120353	arginine-glutamic acid dipeptide repeats protein-like
XM_011017974.1	2.5138	1.06418	0.963577	2.67333e-08	C	LOC105119792	peptidyl-tRNA hydrolase, mitochondrial-like	GO:0030529,GO:0005739,GO:0004045,GO:0006397,GO:0008380	intracellular ribonucleoprotein complex|mitochondrion|aminoacyl-tRNA hydrolase activity|mRNA processing|RNA splicing
XM_011020486.1	15.5503	10.3334	4.46035	2.0805e-07	C	LOC105121726	dual specificity phosphatase Cdc25-like	GO:0009507,GO:0005739,GO:0005634,GO:0046872,GO:0016491,GO:0004725,GO:0051301,GO:0007067,GO:0035335,GO:0006468,GO:0046685	chloroplast|mitochondrion|nucleus|metal ion binding|oxidoreductase activity|protein tyrosine phosphatase activity|cell division|mitotic nuclear division|peptidyl-tyrosine dephosphorylation|protein phosphorylation|response to arsenic-containing substance
XM_011037615.1	0.838808	0.615518	0.0860383	3.97533e-08	C	LOC105133571	protein ESKIMO 1-like, transcript variant X2	GO:0005794,GO:0000139,GO:0016021,GO:0016413,GO:1990538,GO:0045893,GO:0009409,GO:0050826,GO:0045492	Golgi apparatus|Golgi membrane|integral component of membrane|O-acetyltransferase activity|xylan O-acetyltransferase activity|positive regulation of transcription, DNA-templated|response to cold|response to freezing|xylan biosynthetic process
XM_011009023.1	2.53473	1.31044	1.27232	9.08733e-07	C	LOC105113033	SEC1 family transport protein SLY1-like	GO:0005829,GO:0015031,GO:0006904	cytosol|protein transport|vesicle docking involved in exocytosis
XM_011015684.1	0.511624	0.50747	0.300841	1.61997e-06	C	LOC105117884	deSI-like protein At4g17486, transcript variant X2	GO:0008233	peptidase activity
XM_011047138.1	3.11198	0.000462523	0.000118948	2.51067e-05	C	LOC105140344	mitochondrial tRNA-specific 2-thiouridylase 1-like	GO:0005737,GO:0005524,GO:0016783,GO:0000049,GO:0006400	cytoplasm|ATP binding|sulfurtransferase activity|tRNA binding|tRNA modification	ko04122	Sulfur relay system
XM_011033656.1	0.852457	0.137392	0.114281	0	C	LOC105130928	vegetative cell wall protein gp1
XM_011017965.1	0.368511	0.103366	0.0873886	7.03834e-06	C	LOC105119782	uncharacterized LOC105119782, transcript variant X2	GO:0005783,GO:0005739,GO:0003723,GO:0008989,GO:0031167	endoplasmic reticulum|mitochondrion|RNA binding|rRNA (guanine-N1-)-methyltransferase activity|rRNA methylation
XM_011045176.1	0.322282	0.190569	0.00166465	2.25367e-05	C	LOC105138933	uncharacterized LOC105138933, transcript variant X4	GO:0005737,GO:0005524,GO:0016879,GO:0006400	cytoplasm|ATP binding|ligase activity, forming carbon-nitrogen bonds|tRNA modification
XM_011034189.1	0.512791	0.157455	0.141144	3.91083e-05	C	LOC105131278	bifunctional L-3-cyanoalanine synthase/cysteine synthase D1-like, transcript variant X7	GO:0005737,GO:0004124,GO:0050017,GO:0030170,GO:0016740,GO:0019344,GO:0006535	cytoplasm|cysteine synthase activity|L-3-cyanoalanine synthase activity|pyridoxal phosphate binding|transferase activity|cysteine biosynthetic process|cysteine biosynthetic process from serine	ko00270,ko00920,ko01200,ko01230	Cysteine and methionine metabolism|Sulfur metabolism|Carbon metabolism|Biosynthesis of amino acids
XM_011031362.1	0.392106	0.238718	0.0041396	3.29004e-05	C	LOC105129351	OTU domain-containing protein At3g57810-like, transcript variant X1	GO:0009507	chloroplast
XM_011034191.1	0.468502	0.326871	0.286797	4.48033e-05	C	LOC105131278	bifunctional L-3-cyanoalanine synthase/cysteine synthase D1-like, transcript variant X9	GO:0005737,GO:0004124,GO:0050017,GO:0030170,GO:0016740,GO:0019344,GO:0006535	cytoplasm|cysteine synthase activity|L-3-cyanoalanine synthase activity|pyridoxal phosphate binding|transferase activity|cysteine biosynthetic process|cysteine biosynthetic process from serine	ko00270,ko00920,ko01200,ko01230	Cysteine and methionine metabolism|Sulfur metabolism|Carbon metabolism|Biosynthesis of amino acids
XM_011003976.1	6.80899	1.65121	0.0225981	0.00095376	C	LOC105109319	citrate synthase, mitochondrial, transcript variant X1	GO:0005759,GO:0004108,GO:0006099	mitochondrial matrix|citrate (Si)-synthase activity|tricarboxylic acid cycle	ko00020,ko00630,ko01200,ko01210,ko01230	Citrate cycle (TCA cycle)|Glyoxylate and dicarboxylate metabolism|Carbon metabolism|2-Oxocarboxylic acid metabolism|Biosynthesis of amino acids
XM_011044757.1	0.437569	0.375958	0.170661	0.000140929	C	LOC105138620	probable ubiquitin-like-specific protease 2B, transcript variant X8	GO:0016929,GO:0016926	SUMO-specific protease activity|protein desumoylation
XM_011007025.1	1.86402	1.03257	0.0753955	0.00143064	C	LOC105111617	UDP-arabinose 4-epimerase 1, transcript variant X2	GO:0005794,GO:0032580,GO:0016021,GO:0050373,GO:0003978,GO:0019567,GO:0045227,GO:0006012,GO:0009832,GO:0033358	Golgi apparatus|Golgi cisterna membrane|integral component of membrane|UDP-arabinose 4-epimerase activity|UDP-glucose 4-epimerase activity|arabinose biosynthetic process|capsule polysaccharide biosynthetic process|galactose metabolic process|plant-type cell wall biogenesis|UDP-L-arabinose biosynthetic process	ko00520	Amino sugar and nucleotide sugar metabolism
XM_011019633.1	3.42724	1.34428	0.904991	0.00314864	C	LOC105121110	40S ribosomal protein S11, transcript variant X2	GO:0005840,GO:0019843,GO:0003735,GO:0006412	ribosome|rRNA binding|structural constituent of ribosome|translation	ko03010	Ribosome
XM_011018150.1	7.93705	6.58833	3.8003	0.00785594	C	LOC105119951	lecithin-cholesterol acyltransferase-like 1	GO:0016021,GO:0005774,GO:0005773,GO:0008374,GO:0006629	integral component of membrane|vacuolar membrane|vacuole|O-acyltransferase activity|lipid metabolic process	ko00564,ko04142	Glycerophospholipid metabolism|Lysosome
XM_011045377.1	0.373369	0.362666	0.336741	0.000531785	C	LOC105139065	uncharacterized LOC105139065, transcript variant X7
XM_011004031.1	7.6481	6.02449	3.04144	0.0135365	C	LOC105109342	replication protein A 32 kDa subunit A-like	GO:0005634,GO:0003677,GO:0006310,GO:0006281,GO:0006260,GO:0016458	nucleus|DNA binding|DNA recombination|DNA repair|DNA replication|gene silencing	ko03030,ko03420,ko03430,ko03440,ko03460	DNA replication|Nucleotide excision repair|Mismatch repair|Homologous recombination|Fanconi anemia pathway
XM_011046732.1	1.55385	0.897093	0.558163	0.00312288	C	LOC105140057	pentatricopeptide repeat-containing protein At5g24830, transcript variant X3
XM_011038858.1	21.4552	8.58462	7.88719	0.0433507	C	LOC105134452	UPF0481 protein At3g47200-like	GO:0016021,GO:0005886	integral component of membrane|plasma membrane
XM_011031774.1	2.51072	0.201971	0.192015	0.0124626	C	LOC105129633	chalcone synthase-like	GO:0016210,GO:0009813	naringenin-chalcone synthase activity|flavonoid biosynthetic process
XM_011006187.1	5.19531	1.27971	0.648994	0.0271097	C	LOC105110972	U-box domain-containing protein 4-like, transcript variant X1	GO:0016874,GO:0004842	ligase activity|ubiquitin-protein transferase activity
XM_011041255.1	5.48924	2.35741	2.35213	0.0394364	C	LOC105136070	MICOS complex subunit MIC60-like, transcript variant X2	GO:0016021,GO:0005743	integral component of membrane|mitochondrial inner membrane
XM_011014740.1	0.498122	0.273024	0.0179584	0.00385688	C	LOC105117169	homeobox-leucine zipper protein ATHB-15-like, transcript variant X2	GO:0005634,GO:0003677,GO:0008289,GO:0030154,GO:0006355,GO:0006351	nucleus|DNA binding|lipid binding|cell differentiation|regulation of transcription, DNA-templated|transcription, DNA-templated
XM_011042336.1	4.97707	1.76071	0.393016	0.0443487	C	LOC105136841	alcohol dehydrogenase-like 3	GO:0005737,GO:0004022,GO:0008270	cytoplasm|alcohol dehydrogenase (NAD) activity|zinc ion binding
XM_011039350.1	13.8467	3.00286	1.26007	0.130006	C	LOC105134800	beta-amyrin synthase-like, transcript variant X1	GO:0042300,GO:0019745	beta-amyrin synthase activity|pentacyclic triterpenoid biosynthetic process	ko00909	Sesquiterpenoid and triterpenoid biosynthesis
XM_011048067.1	148.381	69.2172	68.5044	1.61982	C	LOC105141003	actin-7	GO:0005618,GO:0009941,GO:0009570,GO:0005856,GO:0005829,GO:0005739,GO:0005730,GO:0005886,GO:0009506,GO:0005524,GO:0005200,GO:0051301,GO:0009733,GO:0009416,GO:0009611,GO:0048364,GO:0010053,GO:0048767,GO:0009845	cell wall|chloroplast envelope|chloroplast stroma|cytoskeleton|cytosol|mitochondrion|nucleolus|plasma membrane|plasmodesma|ATP binding|structural constituent of cytoskeleton|cell division|response to auxin|response to light stimulus|response to wounding|root development|root epidermal cell differentiation|root hair elongation|seed germination
XM_011015861.1	0.367409	0.0326089	0.00684337	0.00465502	C	LOC105118019	eyes absent homolog 2-like, transcript variant X2	GO:0005739,GO:0005634,GO:0000287,GO:0004725,GO:0006281,GO:0097192,GO:0016576,GO:0097345,GO:0007275,GO:0006355,GO:0014706,GO:0006351	mitochondrion|nucleus|magnesium ion binding|protein tyrosine phosphatase activity|DNA repair|extrinsic apoptotic signaling pathway in absence of ligand|histone dephosphorylation|mitochondrial outer membrane permeabilization|multicellular organism development|regulation of transcription, DNA-templated|striated muscle tissue development|transcription, DNA-templated
XM_011049246.1	2.43807	0.722998	0.307758	0.0322754	C	LOC105141868	linoleate 13S-lipoxygenase 2-1, chloroplastic-like	GO:0009570,GO:0009534,GO:0016165,GO:0046872,GO:0031408	chloroplast stroma|chloroplast thylakoid|linoleate 13S-lipoxygenase activity|metal ion binding|oxylipin biosynthetic process
XM_011017147.1	0.1602	0.136221	0.125954	0.00212574	C	LOC105119046	putative disease resistance protein RGA1	GO:0043531,GO:0005524,GO:0006952	ADP binding|ATP binding|defense response
XM_011004437.1	0.372382	0.297847	0.180708	0.00510996	C	LOC105109661	long chain acyl-CoA synthetase 1, transcript variant X4	GO:0005783,GO:0005524,GO:0004467,GO:0031957,GO:0010143,GO:0006631,GO:0001676,GO:0010025	endoplasmic reticulum|ATP binding|long-chain fatty acid-CoA ligase activity|very long-chain fatty acid-CoA ligase activity|cutin biosynthetic process|fatty acid metabolic process|long-chain fatty acid metabolic process|wax biosynthetic process	ko00061,ko00071,ko01212,ko03320,ko04146,ko04920	Fatty acid biosynthesis|Fatty acid degradation|Fatty acid metabolism|PPAR signaling pathway|Peroxisome|Adipocytokine signaling pathway
XM_011018275.1	0.545364	0.0511368	0.0283094	0.00748587	C	LOC105120091	uncharacterized LOC105120091
XM_011042237.1	0.228816	0.094651	0.00693217	0.00350199	C	LOC105136770	pentatricopeptide repeat-containing protein At4g21300, transcript variant X10
XM_011010506.1	4.54262	1.01391	0.0970223	0.0846506	C	LOC105114088	phosphomethylethanolamine N-methyltransferase, transcript variant X1	GO:0005737,GO:0000234,GO:0006656	cytoplasm|phosphoethanolamine N-methyltransferase activity|phosphatidylcholine biosynthetic process	ko00564	Glycerophospholipid metabolism
XM_011017679.1	1.5533	0.707174	0.149561	0.0290985	C	LOC105119535	sulfate transporter 1.2-like, transcript variant X3	GO:0005887,GO:0005886,GO:0008271,GO:0015293,GO:0009970	integral component of plasma membrane|plasma membrane|secondary active sulfate transmembrane transporter activity|symporter activity|cellular response to sulfate starvation
XM_011002876.1	9.16114	1.33206	0.593217	0.175569	C	LOC105108540	protein SRG1-like, transcript variant X1	GO:0046872,GO:0016682,GO:0010260	metal ion binding|oxidoreductase activity, acting on diphenols and related substances as donors, oxygen as acceptor|organ senescence
XM_011041118.1	6.30338	0.20013	0.175241	0.124248	C	LOC105135989	SAP30-binding protein-like, transcript variant X3	GO:0045111,GO:0005654,GO:0005634,GO:0006915,GO:0010942,GO:0006355,GO:0006351	intermediate filament cytoskeleton|nucleoplasm|nucleus|apoptotic process|positive regulation of cell death|regulation of transcription, DNA-templated|transcription, DNA-templated
XM_011039394.1	1.10562	0.208658	0.0473384	0.022426	C	LOC105134837	beta-glucosidase 47-like	GO:0008422,GO:0005975	beta-glucosidase activity|carbohydrate metabolic process	ko00460,ko00500,ko00940	Cyanoamino acid metabolism|Starch and sucrose metabolism|Phenylpropanoid biosynthesis
XM_011030585.1	0.479993	0.154451	0.0440304	0.00975908	C	LOC105128774	transcription factor bHLH110-like, transcript variant X1	GO:0005634,GO:0003677,GO:0003700,GO:0006351	nucleus|DNA binding|transcription factor activity, sequence-specific DNA binding|transcription, DNA-templated
XM_011027134.1	0.469321	0.326932	0.172876	0.0100955	C	LOC105126309	transcription factor MYB46-like	GO:0005634,GO:0003677,GO:0003700,GO:0050832,GO:0009834,GO:1901348,GO:0045893,GO:2000652,GO:0009751,GO:0006351	nucleus|DNA binding|transcription factor activity, sequence-specific DNA binding|defense response to fungus|plant-type secondary cell wall biogenesis|positive regulation of secondary cell wall biogenesis|positive regulation of transcription, DNA-templated|regulation of secondary cell wall biogenesis|response to salicylic acid|transcription, DNA-templated
XM_011049733.1	0.956281	0.395223	0.202797	0.0213446	C	LOC105142213	uncharacterized LOC105142213, transcript variant X2
XM_011010752.1	7.61662	6.84001	1.5259	0.174936	C	LOC105114259	probable disease resistance protein At4g27220, transcript variant X3	GO:0043531,GO:0005524,GO:0006952	ADP binding|ATP binding|defense response
XM_011042687.1	0.574156	0.212821	0.0650069	0.0132267	C	LOC105137092	chorismate synthase, chloroplastic-like, transcript variant X3	GO:0009507,GO:0009570,GO:0005730,GO:0009536,GO:0004107,GO:0009073,GO:0009423	chloroplast|chloroplast stroma|nucleolus|plastid|chorismate synthase activity|aromatic amino acid family biosynthetic process|chorismate biosynthetic process	ko00400,ko01230	Phenylalanine, tyrosine and tryptophan biosynthesis|Biosynthesis of amino acids
XM_011032503.1	1.07834	0.25476	0.0996123	0.0259932	C	LOC105130142	cytochrome P450 716B1-like, transcript variant X2	GO:0016021,GO:0020037,GO:0005506,GO:0004497,GO:0016705	integral component of membrane|heme binding|iron ion binding|monooxygenase activity|oxidoreductase activity, acting on paired donors, with incorporation or reduction of molecular oxygen
XM_011040620.1	5.06913	0.309439	0.266804	0.127898	C	LOC105135643	nicotianamine synthase-like	GO:0030410,GO:0030418	nicotianamine synthase activity|nicotianamine biosynthetic process
XM_011011115.1	2.85429	0.988538	0.505474	0.076492	C	LOC105114548	uncharacterized LOC105114548, transcript variant X1
XM_011017266.1	1.9506	0.163541	0.14792	0.0563174	C	LOC105119159	sulfate transporter 1.2-like, transcript variant X1	GO:0005887,GO:0005886,GO:0008271,GO:0015293,GO:0009970	integral component of plasma membrane|plasma membrane|secondary active sulfate transmembrane transporter activity|symporter activity|cellular response to sulfate starvation
XM_011023788.1	6.21738	1.49319	1.48772	0.181841	C	LOC105123981	uncharacterized LOC105123981, transcript variant X1
XM_011028975.1	2.54652	2.2003	1.05625	0.0771557	C	LOC105127613	condensin complex subunit 1, transcript variant X2	GO:0005694,GO:0005829,GO:0005634,GO:0051301,GO:0007076	chromosome|cytosol|nucleus|cell division|mitotic chromosome condensation	ko04111	Cell cycle - yeast
XM_011017680.1	0.590318	0.255577	0.167544	0.018179	C	LOC105119535	sulfate transporter 1.2-like, transcript variant X4	GO:0005887,GO:0005886,GO:0008271,GO:0015293,GO:0009970	integral component of plasma membrane|plasma membrane|secondary active sulfate transmembrane transporter activity|symporter activity|cellular response to sulfate starvation
XM_011019718.1	5.12666	3.26866	2.86679	0.164466	C	LOC105121170	reticulon-like protein B21, transcript variant X2	GO:0005789,GO:0016021	endoplasmic reticulum membrane|integral component of membrane
XM_011033035.1	22.4558	6.328	3.18637	0.798991	C	LOC105130495	transcription factor WER-like	GO:0005634,GO:0003677,GO:0003700,GO:0009739,GO:0009753,GO:0009751,GO:0006351	nucleus|DNA binding|transcription factor activity, sequence-specific DNA binding|response to gibberellin|response to jasmonic acid|response to salicylic acid|transcription, DNA-templated
XM_011013041.1	19.1026	4.6654	1.71887	0.701579	C	LOC105115948	TMV resistance protein N-like, transcript variant X1	GO:0005737,GO:0043531,GO:0005524,GO:0009626,GO:0007165	cytoplasm|ADP binding|ATP binding|plant-type hypersensitive response|signal transduction
XM_011043904.1	12.3471	11.4541	3.25938	0.472213	C	LOC105137949	uncharacterized LOC105137949
XM_011004415.1	0.512128	0.358696	0.155429	0.0196314	C	LOC105109647	uncharacterized LOC105109647, transcript variant X2
XM_011030150.1	0.586309	0.0966823	0.0287252	0.0231244	C	LOC105128462	probable leucine-rich repeat receptor-like protein kinase At5g49770, transcript variant X3	GO:0016021,GO:0005524,GO:0004674	integral component of membrane|ATP binding|protein serine/threonine kinase activity
XM_011044700.1	16.4975	5.14923	4.19072	0.658393	C	LOC105138574	adenylate kinase isoenzyme 6 homolog, transcript variant X1	GO:0005634,GO:0004017,GO:0005524,GO:0016887,GO:0080186,GO:0007275,GO:0046939,GO:0040008	nucleus|adenylate kinase activity|ATP binding|ATPase activity|developmental vegetative growth|multicellular organism development|nucleotide phosphorylation|regulation of growth	ko00230,ko03008	Purine metabolism|Ribosome biogenesis in eukaryotes
XM_011010241.1	0.334002	0.255621	0.205852	0.0135773	C	LOC105113889	UPF0586 protein C9orf41 homolog, transcript variant X3	GO:0005829,GO:0005634,GO:0030735,GO:0035498	cytosol|nucleus|carnosine N-methyltransferase activity|carnosine metabolic process	ko00340	Histidine metabolism
XM_011026427.1	1.40256	0.182851	0.14284	0.0594567	C	LOC105125804	rhodanese-like domain-containing protein 4A, chloroplastic, transcript variant X2	GO:0009507,GO:0009535,GO:0016021	chloroplast|chloroplast thylakoid membrane|integral component of membrane
XM_011008932.1	17.2639	1.86779	1.00111	0.732936	C	LOC105112978	ADP-ribosylation factor-like protein 8B	GO:0031902,GO:0005765,GO:0005819,GO:0005525,GO:0051301,GO:0007059,GO:0007067,GO:0007264	late endosome membrane|lysosomal membrane|spindle|GTP binding|cell division|chromosome segregation|mitotic nuclear division|small GTPase mediated signal transduction
XM_011010239.1	4.63187	2.46062	2.02045	0.200633	C	LOC105113889	UPF0586 protein C9orf41 homolog, transcript variant X1	GO:0005829,GO:0005634,GO:0030735,GO:0035498	cytosol|nucleus|carnosine N-methyltransferase activity|carnosine metabolic process
XM_011017396.1	228.165	51.6134	45.1913	9.89601	C	LOC105119273	glutathione S-transferase U22-like	GO:0005737,GO:0005829,GO:0004364,GO:0006749,GO:0009636,GO:0009407	cytoplasm|cytosol|glutathione transferase activity|glutathione metabolic process|response to toxic substance|toxin catabolic process
XM_011031700.1	74.0313	17.5181	16.2008	3.45961	C	LOC105129578	uncharacterized LOC105129578
XM_011019167.1	3.63786	2.13173	0.82173	0.17205	C	LOC105120788	axial regulator YABBY 1, transcript variant X2	GO:0005634,GO:0003677,GO:0046872,GO:0003700,GO:0010158,GO:0045165,GO:0010154,GO:0010450,GO:0009933,GO:0009944,GO:0009909,GO:2000024,GO:1902183,GO:0006355,GO:0010093,GO:0010159	nucleus|DNA binding|metal ion binding|transcription factor activity, sequence-specific DNA binding|abaxial cell fate specification|cell fate commitment|fruit development|inflorescence meristem growth|meristem structural organization|polarity specification of adaxial/abaxial axis|regulation of flower development|regulation of leaf development|regulation of shoot apical meristem development|regulat…
XM_011008820.1	1.74074	0.305987	0.225552	0.0853107	C	LOC105112899	cell division protein FtsZ homolog 2-1, chloroplastic-like, transcript variant X4	GO:0009507,GO:0009570,GO:0009534,GO:0009535,GO:0005525,GO:0003924,GO:0043621,GO:0010020	chloroplast|chloroplast stroma|chloroplast thylakoid|chloroplast thylakoid membrane|GTP binding|GTPase activity|protein self-association|chloroplast fission	ko04112	Cell cycle - Caulobacter
XM_011027982.1	0.831714	0.151179	0.053223	0.041876	C	LOC105126930	probable linoleate 9S-lipoxygenase 5, transcript variant X1	GO:0009507,GO:1990136,GO:0046872,GO:0010311,GO:0034440,GO:1900366,GO:0031408,GO:0048364	chloroplast|linoleate 9S-lipoxygenase activity|metal ion binding|lateral root formation|lipid oxidation|negative regulation of defense response to insect|oxylipin biosynthetic process|root development	ko00591	Linoleic acid metabolism
XM_011002181.1	0.857907	0.631731	0.366934	0.0462367	C	LOC105108041	abscisic acid 8'-hydroxylase 4, transcript variant X1	GO:0016021,GO:0010295,GO:0020037,GO:0005506,GO:0046345,GO:0016132,GO:0010268,GO:0007275,GO:0016125	integral component of membrane|(+)-abscisic acid 8'-hydroxylase activity|heme binding|iron ion binding|abscisic acid catabolic process|brassinosteroid biosynthetic process|brassinosteroid homeostasis|multicellular organism development|sterol metabolic process	ko00906	Carotenoid biosynthesis
XM_011017083.1	0.74888	0.258465	0.142789	0.0407885	C	LOC105118998	glycerol-3-phosphate dehydrogenase [NAD(+)] 2, chloroplastic, transcript variant X2	GO:0009941,GO:0009331,GO:0004367,GO:0051287,GO:0005975,GO:0046168,GO:0045017,GO:0046486,GO:0006650,GO:0008654,GO:0009627	chloroplast envelope|glycerol-3-phosphate dehydrogenase complex|glycerol-3-phosphate dehydrogenase [NAD+] activity|NAD binding|carbohydrate metabolic process|glycerol-3-phosphate catabolic process|glycerolipid biosynthetic process|glycerolipid metabolic process|glycerophospholipid metabolic process|phospholipid biosynthetic process|systemic acquired resistance
XM_011050133.1	11.2107	3.11623	2.36937	0.617278	C	LOC105142479	glutathione S-transferase L3-like, transcript variant X3	GO:0005829,GO:0004364,GO:0006749,GO:0010731,GO:0046686,GO:0009636	cytosol|glutathione transferase activity|glutathione metabolic process|protein glutathionylation|response to cadmium ion|response to toxic substance	ko00480,ko00980,ko00982	Glutathione metabolism|Metabolism of xenobiotics by cytochrome P450|Drug metabolism - cytochrome P450
XM_011037417.1	5.03259	4.00076	3.78961	0.295661	C	LOC105133419	auxin-binding protein ABP19a-like	GO:0048046,GO:0005618,GO:0030145,GO:0045735,GO:0009734	apoplast|cell wall|manganese ion binding|nutrient reservoir activity|auxin-activated signaling pathway
XM_011039356.1	5.33823	2.2585	0.954503	0.32946	C	LOC105134806	protein TRANSPARENT TESTA 12-like	GO:0016021,GO:0009705,GO:0015238,GO:0015299,GO:0022857,GO:0006855,GO:0009813,GO:1902600,GO:0010231,GO:0010023	integral component of membrane|plant-type vacuole membrane|drug transmembrane transporter activity|solute:proton antiporter activity|transmembrane transporter activity|drug transmembrane transport|flavonoid biosynthetic process|hydrogen ion transmembrane transport|maintenance of seed dormancy|proanthocyanidin biosynthetic process
XM_011042144.1	16.9726	12.1549	8.97344	1.05345	C	LOC105136705	centromere protein X-like	GO:0000777,GO:0071821,GO:0043240,GO:0003690,GO:0051301,GO:0006281,GO:0051382,GO:0007067,GO:0031297,GO:0000712	condensed chromosome kinetochore|FANCM-MHF complex|Fanconi anaemia nuclear complex|double-stranded DNA binding|cell division|DNA repair|kinetochore assembly|mitotic nuclear division|replication fork processing|resolution of meiotic recombination intermediates	ko03460	Fanconi anemia pathway
XM_011015096.1	4.22989	2.68299	2.30413	0.268147	C	LOC105117430	biotin carboxyl carrier protein of acetyl-CoA carboxylase, chloroplastic, transcript variant X5	GO:0009317,GO:0009507,GO:0009941,GO:0009570,GO:0009536,GO:0003989,GO:0006633	acetyl-CoA carboxylase complex|chloroplast|chloroplast envelope|chloroplast stroma|plastid|acetyl-CoA carboxylase activity|fatty acid biosynthetic process	ko00061,ko00253,ko00620,ko00640,ko00720,ko01200,ko01212	Fatty acid biosynthesis|Tetracycline biosynthesis|Pyruvate metabolism|Propanoate metabolism|Carbon fixation pathways in prokaryotes|Carbon metabolism|Fatty acid metabolism
XM_011006305.1	0.451636	0.373441	0.162314	0.0287112	C	LOC105111059	uncharacterized LOC105111059, transcript variant X5
XM_011019893.1	112.21	44.5581	41.5067	7.6024	C	LOC105121294	probable xyloglucan endotransglucosylase/hydrolase protein 23	GO:0048046,GO:0005618,GO:0005794,GO:0004553,GO:0016762,GO:0042546,GO:0071555,GO:0010411	apoplast|cell wall|Golgi apparatus|hydrolase activity, hydrolyzing O-glycosyl compounds|xyloglucan:xyloglucosyl transferase activity|cell wall biogenesis|cell wall organization|xyloglucan metabolic process
XM_011039349.1	251.118	128.772	65.9407	17.7301	C	LOC105134799	peroxidase 42	GO:0005576,GO:0009505,GO:0020037,GO:0046872,GO:0004601,GO:0098869,GO:0042744,GO:0009664,GO:0006979,GO:0048511	extracellular region|plant-type cell wall|heme binding|metal ion binding|peroxidase activity|cellular oxidant detoxification|hydrogen peroxide catabolic process|plant-type cell wall organization|response to oxidative stress|rhythmic process	ko00940	Phenylpropanoid biosynthesis
XM_011026469.1	2.2762	0.324145	0.206074	0.161106	C	LOC105125830	uncharacterized LOC105125830, transcript variant X5
XM_011016505.1	1.22054	0.766665	0.1256	0.0875429	C	LOC105118526	flavonoid 3'-monooxygenase-like	GO:0005789,GO:0016021,GO:0016020,GO:0016711,GO:0020037,GO:0005506,GO:0009813,GO:0009733,GO:0044550	endoplasmic reticulum membrane|integral component of membrane|membrane|flavonoid 3'-monooxygenase activity|heme binding|iron ion binding|flavonoid biosynthetic process|response to auxin|secondary metabolite biosynthetic process
XM_011021984.1	0.991011	0.204853	0.153413	0.0710824	C	LOC105122718	uncharacterized LOC105122718, transcript variant X1	GO:0004190,GO:0004519,GO:0003676,GO:0003964,GO:0008270,GO:0015074	aspartic-type endopeptidase activity|endonuclease activity|nucleic acid binding|RNA-directed DNA polymerase activity|zinc ion binding|DNA integration
XM_011030756.1	5.46165	2.42295	2.14561	0.395455	C	LOC105128902	uncharacterized LOC105128902, transcript variant X7	GO:0009507,GO:0005739,GO:0000741,GO:0010197	chloroplast|mitochondrion|karyogamy|polar nucleus fusion
XM_011016701.1	15.9193	3.35474	2.1001	1.16677	C	LOC105118693	uncharacterized LOC105118693
XM_011039298.1	6.62194	2.75224	2.6533	0.49244	C	LOC105134750	exosome complex component RRP41, transcript variant X2	GO:0005737,GO:0000178,GO:0005730,GO:0005634,GO:0035327,GO:0017091,GO:0051607,GO:0045006,GO:0071044,GO:0000460,GO:0071028,GO:0000956,GO:0030307	cytoplasm|exosome (RNase complex)|nucleolus|nucleus|transcriptionally active chromatin|AU-rich element binding|defense response to virus|DNA deamination|histone mRNA catabolic process|maturation of 5.8S rRNA|nuclear mRNA surveillance|nuclear-transcribed mRNA catabolic process|positive regulation of cell growth	ko03018	RNA degradation
XM_011012949.1	1.55351	1.32653	0.426755	0.116908	C	LOC105115881	ankyrin repeat-containing protein At3g12360-like, transcript variant X3	GO:0016021,GO:0005634,GO:0005886,GO:0034613,GO:0009651	integral component of membrane|nucleus|plasma membrane|cellular protein localization|response to salt stress
XM_011015870.1	21.1451	9.19283	2.74751	1.59955	C	LOC105118031	bark storage protein B-like	GO:0003824,GO:0045735,GO:0009116	catalytic activity|nutrient reservoir activity|nucleoside metabolic process
XM_011031034.1	0.413057	0.159411	0.0390016	0.0312509	C	LOC105129094	putative pentatricopeptide repeat-containing protein At3g25970, transcript variant X4	GO:0008270	zinc ion binding
XM_011041127.1	0.628569	0.206971	0.0545686	0.0477713	C	LOC105135995	probable LRR receptor-like serine/threonine-protein kinase MRH1, transcript variant X5	GO:0012505,GO:0016021,GO:0090406,GO:0005524,GO:0004674,GO:0048765	endomembrane system|integral component of membrane|pollen tube|ATP binding|protein serine/threonine kinase activity|root hair cell differentiation
XM_011017677.1	2.77732	0.941232	0.284493	0.214651	C	LOC105119535	sulfate transporter 1.2-like, transcript variant X1	GO:0005887,GO:0005886,GO:0008271,GO:0015293,GO:0009970	integral component of plasma membrane|plasma membrane|secondary active sulfate transmembrane transporter activity|symporter activity|cellular response to sulfate starvation
XM_011011385.1	672.364	98.0185	54.4063	53.3433	C	LOC105114733	bark storage protein A-like	GO:0003824,GO:0045735,GO:0009116	catalytic activity|nutrient reservoir activity|nucleoside metabolic process
XM_011012785.1	1.47254	1.38446	1.09213	0.117583	C	LOC105115771	probable LRR receptor-like serine/threonine-protein kinase At4g08850	GO:0016021,GO:0016020,GO:0005886,GO:0005524,GO:0004674,GO:0009553,GO:0048481,GO:0010103	integral component of membrane|membrane|plasma membrane|ATP binding|protein serine/threonine kinase activity|embryo sac development|plant ovule development|stomatal complex morphogenesis
XM_011025454.1	0.450467	0.109141	0.0548619	0.0373692	C	LOC105125144	uncharacterized LOC105125144, transcript variant X2
XM_011000995.1	3.43688	0.901476	0.590117	0.29115	C	LOC105107166	fasciclin-like arabinogalactan protein 7, transcript variant X2	GO:0031225,GO:0046658,GO:0016020,GO:0005886	anchored component of membrane|anchored component of plasma membrane|membrane|plasma membrane
XM_011019701.1	72.6463	21.5059	15.5805	6.16796	C	LOC105121162	NADP-dependent glyceraldehyde-3-phosphate dehydrogenase-like, transcript variant X1	GO:0005737,GO:0008886	cytoplasm|glyceraldehyde-3-phosphate dehydrogenase (NADP+) (non-phosphorylating) activity	ko00010,ko00030,ko01200	Glycolysis / Gluconeogenesis|Pentose phosphate pathway|Carbon metabolism
XM_011015540.1	0.946475	0.638727	0.251474	0.0806112	C	LOC105117780	ankyrin repeat-containing protein At5g02620-like	GO:0030424,GO:0043194,GO:0009925,GO:0016323,GO:0005923,GO:0005856,GO:0014704,GO:0016328,GO:0005764,GO:0016020,GO:0033268,GO:0033270,GO:0045211,GO:0042383,GO:0045202,GO:0044325,GO:0005200,GO:0007411,GO:0007409,GO:0071286,GO:0045184,GO:0043001,GO:0010960,GO:0072660,GO:0071709,GO:0000281,GO:1902260,GO:0019228,GO:0007009,GO:0045760,GO:0072659,GO:0072661,GO:0007165,GO:0050808	axon|axon initial segment|basal plasma membrane|basolateral plasma membrane|bicellular tight junction|cytoskeleton|intercalated disc|lateral plasma membrane|lysosome|membrane|node of Ranvier|paranode region of axon|postsynaptic membrane|sarcolemma|synapse|ion channel binding|structural constituent of cytoskeleton|axon guidance|axonogenesis|cellular response to magnesium ion|establishment of prote…
XM_011034128.1	0.810825	0.605472	0.312598	0.0694828	C	LOC105131251	multisubstrate pseudouridine synthase 7, transcript variant X2	GO:0005737,GO:0005654,GO:0005634,GO:0009982,GO:0003723,GO:0000455,GO:0006397,GO:1990481,GO:0008380,GO:0031120,GO:0031119	cytoplasm|nucleoplasm|nucleus|pseudouridine synthase activity|RNA binding|enzyme-directed rRNA pseudouridine synthesis|mRNA processing|mRNA pseudouridine synthesis|RNA splicing|snRNA pseudouridine synthesis|tRNA pseudouridine synthesis
XM_011049794.1	30.2547	5.16352	4.13434	2.59698	C	LOC105142256	eukaryotic translation initiation factor 3 subunit E	GO:0016282,GO:0033290,GO:0005852,GO:0005634,GO:0003743,GO:0001731,GO:0006446	eukaryotic 43S preinitiation complex|eukaryotic 48S preinitiation complex|eukaryotic translation initiation factor 3 complex|nucleus|translation initiation factor activity|formation of translation preinitiation complex|regulation of translational initiation	ko03013	RNA transport
XM_011042294.1	1.75712	0.725269	0.178613	0.15339	C	LOC105136807	alcohol dehydrogenase-like 3	GO:0005737,GO:0004022,GO:0008270	cytoplasm|alcohol dehydrogenase (NAD) activity|zinc ion binding	ko00010,ko00071,ko00350,ko00625,ko00626,ko00830,ko00980,ko00982,ko01220	Glycolysis / Gluconeogenesis|Fatty acid degradation|Tyrosine metabolism|Chloroalkane and chloroalkene degradation|Naphthalene degradation|Retinol metabolism|Metabolism of xenobiotics by cytochrome P450|Drug metabolism - cytochrome P450|Degradation of aromatic compounds
XM_011050131.1	17.2966	12.9947	8.17909	1.55402	C	LOC105142479	glutathione S-transferase L3-like, transcript variant X1	GO:0005829,GO:0004364,GO:0006749,GO:0010731,GO:0046686,GO:0009636	cytosol|glutathione transferase activity|glutathione metabolic process|protein glutathionylation|response to cadmium ion|response to toxic substance	ko00480,ko00980,ko00982	Glutathione metabolism|Metabolism of xenobiotics by cytochrome P450|Drug metabolism - cytochrome P450
XM_011046185.1	1503.37	278.835	158.739	135.884	C	LOC105139659	bark storage protein B-like	GO:0003824,GO:0045735,GO:0009116	catalytic activity|nutrient reservoir activity|nucleoside metabolic process
XM_011045607.1	1.41019	0.32734	0.235439	0.12838	C	LOC105139234	crocetin glucosyltransferase, chloroplastic-like	GO:0009507,GO:0016758	chloroplast|transferase activity, transferring hexosyl groups
XM_011028331.1	0.909142	0.249393	0.240921	0.08279	C	LOC105127167	uncharacterized LOC105127167, transcript variant X2	GO:0009734,GO:0010305,GO:0010087,GO:0009733	auxin-activated signaling pathway|leaf vascular tissue pattern formation|phloem or xylem histogenesis|response to auxin
XM_011007349.1	5.73173	2.33369	1.68445	0.527147	C	LOC105111880	uncharacterized LOC105111880
XM_011024223.1	16.7769	9.52806	9.47277	1.55501	C	LOC105124278	protein SEH1-like	GO:0005737,GO:0005635,GO:0005643,GO:0051028,GO:0015031	cytoplasm|nuclear envelope|nuclear pore|mRNA transport|protein transport	ko03013	RNA transport
XM_011048052.1	1.97665	0.754809	0.297601	0.183471	C	LOC105140996	GDSL esterase/lipase At1g29670-like	GO:0048046,GO:0005618,GO:0009507,GO:0009534,GO:0016788,GO:0016042	apoplast|cell wall|chloroplast|chloroplast thylakoid|hydrolase activity, acting on ester bonds|lipid catabolic process
XM_011026970.1	1.91316	1.01127	0.364338	0.180044	C	LOC105126184	auxin-responsive protein IAA4-like	GO:0005634,GO:0003700,GO:0009734,GO:0009630,GO:0009733,GO:0048364,GO:0010262,GO:0006351	nucleus|transcription factor activity, sequence-specific DNA binding|auxin-activated signaling pathway|gravitropism|response to auxin|root development|somatic embryogenesis|transcription, DNA-templated	ko04075	Plant hormone signal transduction
XM_011017408.1	1725.11	196.211	182.904	167.146	C	LOC105119284	ribulose bisphosphate carboxylase small chain, chloroplastic-like	GO:0009507,GO:0004497,GO:0016984,GO:0009853,GO:0019253	chloroplast|monooxygenase activity|ribulose-bisphosphate carboxylase activity|photorespiration|reductive pentose-phosphate cycle
XM_011027592.1	2.32073	1.67258	1.15453	0.225738	C	LOC105126662	floral homeotic protein DEFICIENS-like	GO:0005634,GO:0003677,GO:0003700,GO:0007275,GO:0006351	nucleus|DNA binding|transcription factor activity, sequence-specific DNA binding|multicellular organism development|transcription, DNA-templated
XM_011035132.1	5.04986	2.17126	0.660937	0.492994	C	LOC105131921	spindle and kinetochore-associated protein 1 homolog, transcript variant X1	GO:0051301,GO:0007059	cell division|chromosome segregation
XM_011004252.1	12.2526	6.4513	3.58243	1.1986	C	LOC105109520	TMV resistance protein N-like, transcript variant X1	GO:0005737,GO:0043531,GO:0005524,GO:0009626,GO:0007165	cytoplasm|ADP binding|ATP binding|plant-type hypersensitive response|signal transduction
XM_011032327.1	1.02875	0.890938	0.400271	0.100876	C	LOC105130018	heat stress transcription factor A-6b	GO:0005737,GO:0005634,GO:0043565,GO:0003700,GO:0006351	cytoplasm|nucleus|sequence-specific DNA binding|transcription factor activity, sequence-specific DNA binding|transcription, DNA-templated
XM_011004257.1	0.496291	0.338848	0.0694143	0.0498879	C	LOC105109520	TMV resistance protein N-like, transcript variant X6	GO:0005737,GO:0043531,GO:0005524,GO:0009626,GO:0007165	cytoplasm|ADP binding|ATP binding|plant-type hypersensitive response|signal transduction
XM_011019513.1	2.50786	1.23831	1.02996	0.252135	C	LOC105121033	transcription factor MYB82-like	GO:0005634,GO:0003677,GO:0007275,GO:0045893,GO:0006351,GO:0010026	nucleus|DNA binding|multicellular organism development|positive regulation of transcription, DNA-templated|transcription, DNA-templated|trichome differentiation
XM_011017702.1	10.1591	4.42673	4.03391	1.05018	C	LOC105119555	centromere-associated protein E-like	GO:0005694,GO:0000775,GO:0000940,GO:0000779,GO:0000778,GO:0005737,GO:0000776,GO:0016020,GO:0005874,GO:0015630,GO:0030496,GO:1990023,GO:0005634,GO:0005524,GO:0043515,GO:0003777,GO:0019901,GO:0051315,GO:0008608,GO:0051301,GO:0007059,GO:0045184,GO:0007018,GO:0000278,GO:0007080,GO:0007094,GO:0007275,GO:0051987,GO:0051984,GO:0045842,GO:0045860,GO:0050793,GO:0030071,GO:0007088	chromosome|chromosome, centromeric region|condensed chromosome outer kinetochore|condensed chromosome, centromeric region|condensed nuclear chromosome kinetochore|cytoplasm|kinetochore|membrane|microtubule|microtubule cytoskeleton|midbody|mitotic spindle midzone|nucleus|ATP binding|kinetochore binding|microtubule motor activity|protein kinase binding|attachment of mitotic spindle microtubules to …
XM_011025453.1	4.42621	1.5385	0.760389	0.463449	C	LOC105125144	uncharacterized LOC105125144, transcript variant X1
XM_011005835.1	0.661373	0.370184	0.141368	0.0695853	C	LOC105110710	protein REVEILLE 8-like, transcript variant X2	GO:0005634,GO:0003677,GO:0003700,GO:0032922,GO:0043966,GO:0048573,GO:0006355,GO:0009737,GO:0009733,GO:0046686,GO:0009723,GO:0009739,GO:0009753,GO:0009751,GO:0009651,GO:0006351	nucleus|DNA binding|transcription factor activity, sequence-specific DNA binding|circadian regulation of gene expression|histone H3 acetylation|photoperiodism, flowering|regulation of transcription, DNA-templated|response to abscisic acid|response to auxin|response to cadmium ion|response to ethylene|response to gibberellin|response to jasmonic acid|response to salicylic acid|response to salt str…
XM_011017997.1	31.4162	20.4456	9.47897	3.53061	C	LOC105119808	putative disease resistance RPP13-like protein 1, transcript variant X1	GO:0043531,GO:0005524,GO:0006952	ADP binding|ATP binding|defense response
XM_011050430.1	6.29626	1.11739	1.01146	0.71144	C	LOC105142682	signal peptide peptidase-like 1, transcript variant X2	GO:0005768,GO:0010008,GO:0005794,GO:0016021,GO:0005802,GO:0004190	endosome|endosome membrane|Golgi apparatus|integral component of membrane|trans-Golgi network|aspartic-type endopeptidase activity
XM_011037625.1	2.3415	1.58109	0.696947	0.271086	C	LOC105133577	leucoanthocyanidin dioxygenase-like	GO:0031418,GO:0050589,GO:0046872,GO:0009718	L-ascorbic acid binding|leucocyanidin oxygenase activity|metal ion binding|anthocyanin-containing compound biosynthetic process
XM_011025862.1	206.521	85.0687	62.9213	24.1106	C	LOC105125431	40S ribosomal protein S17-4-like, transcript variant X1	GO:0005840,GO:0003735,GO:0006412	ribosome|structural constituent of ribosome|translation	ko03010	Ribosome
XM_011015221.1	80.2697	49.0461	45.2453	9.49935	C	LOC105117532	60S ribosomal protein L13-1-like, transcript variant X2	GO:0005618,GO:0005829,GO:0022625,GO:0022626,GO:0016020,GO:0005730,GO:0005886,GO:0009506,GO:0005774,GO:0003723,GO:0003735,GO:0009735,GO:0006412	cell wall|cytosol|cytosolic large ribosomal subunit|cytosolic ribosome|membrane|nucleolus|plasma membrane|plasmodesma|vacuolar membrane|RNA binding|structural constituent of ribosome|response to cytokinin|translation	ko03010	Ribosome
XM_011037426.1	151.148	57.8414	40.3146	18.093	C	LOC105133428	cytochrome P450 71A1-like, transcript variant X1	GO:0005789,GO:0016021,GO:0020037,GO:0005506,GO:0004497,GO:0016705,GO:0009835	endoplasmic reticulum membrane|integral component of membrane|heme binding|iron ion binding|monooxygenase activity|oxidoreductase activity, acting on paired donors, with incorporation or reduction of molecular oxygen|fruit ripening
XM_011005627.1	0.583842	0.34059	0.109649	0.0702127	C	LOC105110551	chloride channel protein CLC-b	GO:0034707,GO:0009705,GO:0009671,GO:0005247,GO:1902600,GO:0015706	chloride channel complex|plant-type vacuole membrane|nitrate:proton symporter activity|voltage-gated chloride channel activity|hydrogen ion transmembrane transport|nitrate transport
XM_011012177.1	27.9837	13.1914	13.0187	3.40544	C	LOC105115330	flavonoid 3-O-glucosyltransferase-like	GO:0016758,GO:0009813,GO:0009698	transferase activity, transferring hexosyl groups|flavonoid biosynthetic process|phenylpropanoid metabolic process
XM_011017603.1	1.22004	0.394589	0.386406	0.149868	C	LOC105119462	pentatricopeptide repeat-containing protein At3g12770-like	GO:0008270	zinc ion binding
XM_011007125.1	7.06353	2.63002	2.04873	0.869636	C	LOC105111683	amino acid permease 4-like, transcript variant X2	GO:0005887,GO:0015293,GO:0015800,GO:0015804	integral component of plasma membrane|symporter activity|acidic amino acid transport|neutral amino acid transport
XM_011038912.1	3.58855	2.65167	0.740974	0.444013	C	LOC105134483	kinesin-like protein NACK1, transcript variant X5	GO:0005871,GO:0005874,GO:0005634,GO:0009524,GO:0005524,GO:0016887,GO:0003777,GO:0000911,GO:0009558,GO:0048229,GO:0007018,GO:0009555	kinesin complex|microtubule|nucleus|phragmoplast|ATP binding|ATPase activity|microtubule motor activity|cytokinesis by cell plate formation|embryo sac cellularization|gametophyte development|microtubule-based movement|pollen development
XM_011022898.1	3.83766	1.5241	1.2002	0.476797	C	LOC105123348	transcription factor CYCLOIDEA	GO:0005634,GO:0003677,GO:0007275,GO:0006355,GO:0006351	nucleus|DNA binding|multicellular organism development|regulation of transcription, DNA-templated|transcription, DNA-templated
XM_011003658.1	24.9234	22.94	15.1449	3.10572	C	LOC105109067	nuclear pore complex protein NUP93A-like	GO:0005635,GO:0005643,GO:0005730,GO:0009506,GO:0051028,GO:0015031	nuclear envelope|nuclear pore|nucleolus|plasmodesma|mRNA transport|protein transport	ko03013	RNA transport
XM_011031717.1	3.51678	1.3067	0.825148	0.444945	C	LOC105129596	probable fructokinase-7, transcript variant X2	GO:0005829,GO:0005524,GO:0008865,GO:0004747,GO:0006014,GO:0046686,GO:0019252	cytosol|ATP binding|fructokinase activity|ribokinase activity|D-ribose metabolic process|response to cadmium ion|starch biosynthetic process	ko00051,ko00500,ko00520	Fructose and mannose metabolism|Starch and sucrose metabolism|Amino sugar and nucleotide sugar metabolism
XM_011037014.1	28.395	10.3427	5.05696	3.59442	C	LOC105133156	triosephosphate isomerase, cytosolic-like	GO:0005737,GO:0004807,GO:0006094,GO:0006096,GO:0006098	cytoplasm|triose-phosphate isomerase activity|gluconeogenesis|glycolytic process|pentose-phosphate shunt	ko00010,ko00051,ko00562,ko00710,ko01200,ko01230	Glycolysis / Gluconeogenesis|Fructose and mannose metabolism|Inositol phosphate metabolism|Carbon fixation in photosynthetic organisms|Carbon metabolism|Biosynthesis of amino acids
XM_011039071.1	1.53043	0.456134	0.296386	0.194546	C	LOC105134600	uncharacterized LOC105134600, transcript variant X7	GO:0009507,GO:0009534,GO:0009535,GO:0016021,GO:0005739,GO:0009579,GO:0071277,GO:0009704,GO:0090333	chloroplast|chloroplast thylakoid|chloroplast thylakoid membrane|integral component of membrane|mitochondrion|thylakoid|cellular response to calcium ion|de-etiolation|regulation of stomatal closure
XM_011016047.1	6.9778	4.56153	2.44066	0.88889	C	LOC105118159	putative E3 ubiquitin-protein ligase LIN-1, transcript variant X3	GO:0016874,GO:0004842,GO:0009877	ligase activity|ubiquitin-protein transferase activity|nodulation
XM_011006918.1	44.3806	33.7641	26.7252	5.72117	C	LOC105111535	non-specific lipid-transfer protein-like protein At5g64080	GO:0031225,GO:0046658,GO:0008289,GO:0006869	anchored component of membrane|anchored component of plasma membrane|lipid binding|lipid transport
XM_011012781.1	2.6897	1.49836	1.26464	0.350344	C	LOC105115767	uncharacterized LOC105115767
XM_011022342.1	2.85866	2.44242	0.628749	0.383116	C	LOC105122946	probable receptor-like protein kinase At1g80640, transcript variant X3	GO:0016021,GO:0005886,GO:0005524,GO:0004674	integral component of membrane|plasma membrane|ATP binding|protein serine/threonine kinase activity
XM_011025967.1	8.29049	1.80461	1.72253	1.12557	C	LOC105125496	transcriptional activator DEMETER, transcript variant X2	GO:0005634,GO:0043078,GO:0051539,GO:0003677,GO:0019104,GO:0003906,GO:0046872,GO:0006306,GO:0006281,GO:0009793,GO:0006349,GO:0006355,GO:0006351	nucleus|polar nucleus|4 iron, 4 sulfur cluster binding|DNA binding|DNA N-glycosylase activity|DNA-(apurinic or apyrimidinic site) lyase activity|metal ion binding|DNA methylation|DNA repair|embryo development ending in seed dormancy|regulation of gene expression by genetic imprinting|regulation of transcription, DNA-templated|transcription, DNA-templated
XM_011017640.1	2.71272	0.929214	0.5984	0.369956	C	LOC105119496	protease Do-like 5, chloroplastic, transcript variant X2	GO:0009507,GO:0009543,GO:0009579,GO:0031977,GO:0004252,GO:0010206	chloroplast|chloroplast thylakoid lumen|thylakoid|thylakoid lumen|serine-type endopeptidase activity|photosystem II repair
XM_011031648.1	21.6312	6.95506	5.84532	2.97221	C	LOC105129535	chlorophyll a-b binding protein 4, chloroplastic	GO:0009507,GO:0009941,GO:0009534,GO:0009535,GO:0016021,GO:0016020,GO:0009522,GO:0010287,GO:0009579,GO:0016168,GO:0046872,GO:0031409,GO:0009768,GO:0018298,GO:0009409,GO:0009644,GO:0080167,GO:0009416,GO:0009645	chloroplast|chloroplast envelope|chloroplast thylakoid|chloroplast thylakoid membrane|integral component of membrane|membrane|photosystem I|plastoglobule|thylakoid|chlorophyll binding|metal ion binding|pigment binding|photosynthesis, light harvesting in photosystem I|protein-chromophore linkage|response to cold|response to high light intensity|response to karrikin|response to light stimulus|respo…	ko00196	Photosynthesis - antenna proteins
XM_011049701.1	42.041	14.1397	12.6201	5.78683	C	LOC105142187	protein TRANSPARENT TESTA 12-like	GO:0016021,GO:0009705,GO:0015238,GO:0015299,GO:0022857,GO:0006855,GO:0009813,GO:1902600,GO:0010231,GO:0010023	integral component of membrane|plant-type vacuole membrane|drug transmembrane transporter activity|solute:proton antiporter activity|transmembrane transporter activity|drug transmembrane transport|flavonoid biosynthetic process|hydrogen ion transmembrane transport|maintenance of seed dormancy|proanthocyanidin biosynthetic process
XM_011015369.1	43.9194	23.3929	20.8434	6.0938	C	LOC105117639	histone H4	GO:0009507,GO:0005829,GO:0005730,GO:0000786,GO:0005886,GO:0009506,GO:0009579,GO:0005774,GO:0003677,GO:0006334	chloroplast|cytosol|nucleolus|nucleosome|plasma membrane|plasmodesma|thylakoid|vacuolar membrane|DNA binding|nucleosome assembly
XM_011021740.1	2.11069	1.41231	0.963617	0.294496	C	LOC105122551	protein Iojap-related, mitochondrial, transcript variant X2	GO:0005739	mitochondrion
XM_011016705.1	12.4257	9.7261	7.57297	1.76824	C	LOC105118698	gibberellin-regulated protein 9-like, transcript variant X1	GO:0005576,GO:0009740	extracellular region|gibberellic acid mediated signaling pathway
XM_011014864.1	7.1498	5.1181	5.07777	1.02169	C	LOC105117259	squalene monooxygenase-like	GO:0016021,GO:0050660,GO:0004506	integral component of membrane|flavin adenine dinucleotide binding|squalene monooxygenase activity
XM_011008554.1	2.60238	1.05649	0.942862	0.3721	C	LOC105112736	floral homeotic protein APETALA 2-like, transcript variant X1	GO:0005634,GO:0003677,GO:0003700,GO:0030154,GO:0009908,GO:0010073,GO:0048481,GO:0048316,GO:0010093,GO:0006351	nucleus|DNA binding|transcription factor activity, sequence-specific DNA binding|cell differentiation|flower development|meristem maintenance|plant ovule development|seed development|specification of floral organ identity|transcription, DNA-templated
XM_011004253.1	2.60619	1.98977	0.740891	0.373246	C	LOC105109520	TMV resistance protein N-like, transcript variant X2	GO:0005737,GO:0043531,GO:0005524,GO:0009626,GO:0007165	cytoplasm|ADP binding|ATP binding|plant-type hypersensitive response|signal transduction
XM_011011439.1	24.4002	6.11113	5.4505	3.50826	C	LOC105114773	phenolic glucoside malonyltransferase 1-like	GO:0005829,GO:0050736,GO:0009636	cytosol|O-malonyltransferase activity|response to toxic substance
XM_011016136.1	1.5027	1.41579	0.905608	0.216863	C	LOC105118236	ankyrin repeat-containing protein At3g12360-like, transcript variant X2
XM_011005529.1	15.7635	11.9802	7.48681	2.27833	C	LOC105110473	pre-mRNA polyadenylation factor fip-1-like, transcript variant X2
XM_011030875.1	102.85	80.4309	43.1729	15.0456	C	LOC105128998	dehydration-responsive element-binding protein 1E	GO:0005634,GO:0003677,GO:0003700,GO:0009631,GO:0045893,GO:0009409,GO:0006351	nucleus|DNA binding|transcription factor activity, sequence-specific DNA binding|cold acclimation|positive regulation of transcription, DNA-templated|response to cold|transcription, DNA-templated
XM_011026189.1	5.30021	3.31204	1.7987	0.779696	C	LOC105125644	subtilisin-like protease SDD1	GO:0048046,GO:0005618,GO:0009897,GO:0004252,GO:0042127,GO:0010103	apoplast|cell wall|external side of plasma membrane|serine-type endopeptidase activity|regulation of cell proliferation|stomatal complex morphogenesis
XM_011012947.1	12.2844	4.0379	3.66442	1.84958	C	LOC105115881	ankyrin repeat-containing protein At3g12360-like, transcript variant X1	GO:0016021,GO:0005634,GO:0005886,GO:0034613,GO:0009651	integral component of membrane|nucleus|plasma membrane|cellular protein localization|response to salt stress
XM_011032134.1	3.93706	1.81798	1.37756	0.595785	C	LOC105129890	uncharacterized LOC105129890, transcript variant X2	GO:0008757,GO:0071555,GO:0006633,GO:0032259	S-adenosylmethionine-dependent methyltransferase activity|cell wall organization|fatty acid biosynthetic process|methylation
XM_011000994.1	27.5193	15.0389	5.43973	4.2061	C	LOC105107166	fasciclin-like arabinogalactan protein 7, transcript variant X1	GO:0031225,GO:0046658,GO:0016020,GO:0005886	anchored component of membrane|anchored component of plasma membrane|membrane|plasma membrane
XM_011037428.1	219.827	85.632	64.3545	33.8772	C	LOC105133428	cytochrome P450 71A1-like, transcript variant X2	GO:0005789,GO:0016021,GO:0020037,GO:0005506,GO:0004497,GO:0016705,GO:0009835	endoplasmic reticulum membrane|integral component of membrane|heme binding|iron ion binding|monooxygenase activity|oxidoreductase activity, acting on paired donors, with incorporation or reduction of molecular oxygen|fruit ripening
XM_011027291.1	1.67116	0.520715	0.516007	0.257606	C	LOC105126424	cytochrome P450 86B1-like	GO:0005783,GO:0005789,GO:0016021,GO:0020037,GO:0005506,GO:0080133,GO:0010025	endoplasmic reticulum|endoplasmic reticulum membrane|integral component of membrane|heme binding|iron ion binding|midchain alkane hydroxylase activity|wax biosynthetic process
XM_011020247.1	9.27546	3.06418	1.90281	1.43306	C	LOC105121559	transcription factor bHLH71-like, transcript variant X2	GO:0005634,GO:0003677,GO:0003700,GO:0007275,GO:0006355,GO:0006351	nucleus|DNA binding|transcription factor activity, sequence-specific DNA binding|multicellular organism development|regulation of transcription, DNA-templated|transcription, DNA-templated
XM_011035081.1	321.145	201.739	168.334	49.828	C	LOC105131888	60S ribosomal protein L11-like	GO:0022625,GO:0022626,GO:0016020,GO:0005773,GO:0019843,GO:0003735,GO:0000027,GO:0006412	cytosolic large ribosomal subunit|cytosolic ribosome|membrane|vacuole|rRNA binding|structural constituent of ribosome|ribosomal large subunit assembly|translation	ko03010	Ribosome
XM_011027602.1	5.19853	2.56959	1.65389	0.822907	C	LOC105126669	protein FMP32, mitochondrial, transcript variant X2	GO:0016021,GO:0005739,GO:0033617	integral component of membrane|mitochondrion|mitochondrial respiratory chain complex IV assembly
XM_011032842.1	14.9088	7.12348	5.4797	2.36632	C	LOC105130370	protein CHROMATIN REMODELING 24	GO:0005634,GO:0005524,GO:0003677,GO:0004386,GO:0006310,GO:0045951,GO:0046686	nucleus|ATP binding|DNA binding|helicase activity|DNA recombination|positive regulation of mitotic recombination|response to cadmium ion
XM_011003128.1	1.40886	0.908032	0.654474	0.223634	C	LOC105108709	thaumatin-like protein	GO:0048046,GO:0005618,GO:0005773,GO:0031540,GO:0046686,GO:0010224,GO:0009615,GO:0009627	apoplast|cell wall|vacuole|regulation of anthocyanin biosynthetic process|response to cadmium ion|response to UV-B|response to virus|systemic acquired resistance
XM_011021602.1	4.147	1.81181	1.69222	0.660007	C	LOC105122485	WAT1-related protein At2g37460-like, transcript variant X1	GO:0016021,GO:0005886,GO:0022857,GO:0055085,GO:0006810	integral component of membrane|plasma membrane|transmembrane transporter activity|transmembrane transport|transport
XM_011012359.1	2.78828	1.46283	1.14501	0.450607	C	LOC105115471	potassium transporter 2-like, transcript variant X3	GO:0016021,GO:0005886,GO:0015079	integral component of membrane|plasma membrane|potassium ion transmembrane transporter activity
XM_011030862.1	1.32318	0.630119	0.447282	0.214657	C	LOC105128991	DNA-directed RNA polymerase IV subunit 1, transcript variant X4	GO:0005666,GO:0000418,GO:0005654,GO:0005634,GO:0003677,GO:0003899,GO:0046872,GO:0007267,GO:0031047,GO:0010495,GO:0006346,GO:0030422,GO:0016246,GO:0006383	DNA-directed RNA polymerase III complex|DNA-directed RNA polymerase IV complex|nucleoplasm|nucleus|DNA binding|DNA-directed RNA polymerase activity|metal ion binding|cell-cell signaling|gene silencing by RNA|long-distance posttranscriptional gene silencing|methylation-dependent chromatin silencing|production of siRNA involved in RNA interference|RNA interference|transcription from RNA polymerase …
XM_011017349.1	1.07333	0.966649	0.921955	0.178114	C	LOC105119222	phospholipase D p1-like, transcript variant X3	GO:0016023,GO:0070290,GO:0004630,GO:0016042,GO:0048364	cytoplasmic, membrane-bounded vesicle|N-acylphosphatidylethanolamine-specific phospholipase D activity|phospholipase D activity|lipid catabolic process|root development	ko00564,ko00565,ko04014,ko04024,ko04071,ko04072,ko04144,ko04666,ko04724,ko04912	Glycerophospholipid metabolism|Ether lipid metabolism|Ras signaling pathway|cAMP signaling pathway|Sphingolipid signaling pathway|Phospholipase D signaling pathway|Endocytosis|Fc gamma R-mediated phagocytosis|Glutamatergic synapse|GnRH signaling pathway
XM_011001917.1	4.06365	2.66705	2.29701	0.687574	C	LOC105107849	protein PHLOEM PROTEIN 2-LIKE A9-like	GO:0030246	carbohydrate binding
XM_011013750.1	1.73466	1.18744	1.07239	0.295285	C	LOC105116400	BTB/POZ domain-containing protein At5g67385-like, transcript variant X2	GO:0016567	protein ubiquitination
XM_011043075.1	187.252	63.7975	50.1221	32.2146	C	LOC105137353	probable carboxylesterase 15	GO:0052689	carboxylic ester hydrolase activity
XM_011044126.1	15.5217	13.1499	7.77268	2.73396	C	LOC105138118	auxin-induced protein 22E-like	GO:0005634,GO:0009734,GO:0006355,GO:0006351	nucleus|auxin-activated signaling pathway|regulation of transcription, DNA-templated|transcription, DNA-templated	ko04075	Plant hormone signal transduction
XM_011013550.1	70.8701	18.5242	17.86	12.5979	C	LOC105116270	protein SPIRAL1-like 1, transcript variant X1	GO:0005874	microtubule
XM_011031614.1	20.0463	18.5835	14.3208	3.56539	C	LOC105129519	probable LRR receptor-like serine/threonine-protein kinase At4g08850	GO:0016021,GO:0016020,GO:0005886,GO:0009506,GO:0090406,GO:0005524,GO:0004674	integral component of membrane|membrane|plasma membrane|plasmodesma|pollen tube|ATP binding|protein serine/threonine kinase activity
XM_011001170.1	1007.08	476.498	270.416	181.636	C	LOC105107291	apyrase 2-like	GO:0005768,GO:0005794,GO:0000139,GO:0016021,GO:0005802,GO:0005524,GO:0004382,GO:0090450,GO:0045134,GO:0009846	endosome|Golgi apparatus|Golgi membrane|integral component of membrane|trans-Golgi network|ATP binding|guanosine-diphosphatase activity|inosine-diphosphatase activity|uridine-diphosphatase activity|pollen germination	ko00230,ko00240	Purine metabolism|Pyrimidine metabolism
XM_011026772.1	29.4319	15.0118	8.49547	5.32462	C	LOC105126045	B3 domain-containing transcription factor NGA4-like
XM_011032178.1	5.82761	2.97167	1.30186	1.07463	C	LOC105129901	polyadenylate-binding protein RBP47-like, transcript variant X3	GO:0010494,GO:0005634,GO:0000166,GO:0008143,GO:0034605,GO:0006397	cytoplasmic stress granule|nucleus|nucleotide binding|poly(A) binding|cellular response to heat|mRNA processing
XM_011046736.1	4.32107	1.69453	1.14972	0.801934	C	LOC105140061	3-hydroxyisobutyryl-CoA hydrolase 1-like	GO:0005777,GO:0003860,GO:0016836,GO:0009409,GO:0006574	peroxisome|3-hydroxyisobutyryl-CoA hydrolase activity|hydro-lyase activity|response to cold|valine catabolic process	ko00280,ko00410,ko00640,ko01200	Valine, leucine and isoleucine degradation|beta-Alanine metabolism|Propanoate metabolism|Carbon metabolism
XM_011046184.1	154.047	52.7171	34.0774	28.756	C	LOC105139654	bark storage protein A-like, transcript variant X2	GO:0003824,GO:0045735,GO:0009116	catalytic activity|nutrient reservoir activity|nucleoside metabolic process
XM_011004465.1	2.48322	1.86192	0.971835	0.464136	C	LOC105109683	probable leucine-rich repeat receptor-like serine/threonine-protein kinase At3g14840, transcript variant X1	GO:0016021,GO:0005886,GO:0005524,GO:0004674	integral component of membrane|plasma membrane|ATP binding|protein serine/threonine kinase activity
XM_011025106.1	3.31346	2.70568	1.59633	0.624622	C	LOC105124910	shaggy-related protein kinase theta-like, transcript variant X1	GO:0005829,GO:0005634,GO:0005524,GO:0016301,GO:0004674,GO:0046777,GO:0009741	cytosol|nucleus|ATP binding|kinase activity|protein serine/threonine kinase activity|protein autophosphorylation|response to brassinosteroid
XM_011019128.1	1.34339	0.605911	0.544416	0.254432	C	LOC105120763	malate dehydrogenase, cytoplasmic-like, transcript variant X1	GO:0005737,GO:0030060,GO:0005975,GO:0006108,GO:0006099	cytoplasm|L-malate dehydrogenase activity|carbohydrate metabolic process|malate metabolic process|tricarboxylic acid cycle	ko00020,ko00270,ko00620,ko00630,ko00710,ko01200,ko04964	Citrate cycle (TCA cycle)|Cysteine and methionine metabolism|Pyruvate metabolism|Glyoxylate and dicarboxylate metabolism|Carbon fixation in photosynthetic organisms|Carbon metabolism|Proximal tubule bicarbonate reclamation
XM_011002642.1	3.63093	1.23993	1.07518	0.691162	C	LOC105108332	LOB domain-containing protein 21-like
XM_011043017.1	2.24585	0.834704	0.616921	0.429489	C	LOC105137313	ubiquitin-conjugating enzyme E2 22-like, transcript variant X2	GO:0005737,GO:0005524,GO:0061630,GO:0031625,GO:0004842,GO:0000209,GO:0006511	cytoplasm|ATP binding|ubiquitin protein ligase activity|ubiquitin protein ligase binding|ubiquitin-protein transferase activity|protein polyubiquitination|ubiquitin-dependent protein catabolic process	ko04120	Ubiquitin mediated proteolysis
XM_011029741.1	2.85574	1.42852	1.31665	0.559597	C	LOC105128187	golgin subfamily A member 6-like protein 22
XM_011045276.1	4.63787	3.56096	1.07212	0.915214	C	LOC105139003	protein NLP8-like, transcript variant X1	GO:0005634,GO:0003677,GO:0003700,GO:0006355,GO:0006351	nucleus|DNA binding|transcription factor activity, sequence-specific DNA binding|regulation of transcription, DNA-templated|transcription, DNA-templated
XM_011007368.1	2.35151	0.868034	0.523253	0.477912	C	LOC105111892	B3 domain-containing transcription factor VRN1-like, transcript variant X1	GO:0005654,GO:0003677,GO:0009909,GO:0006355,GO:0006351,GO:0010048	nucleoplasm|DNA binding|regulation of flower development|regulation of transcription, DNA-templated|transcription, DNA-templated|vernalization response
XM_011003379.1	3.13066	1.88179	1.06047	0.637874	C	LOC105108883	mannan endo-1,4-beta-mannosidase 6-like	GO:0005576,GO:0016985,GO:0046355,GO:0009845	extracellular region|mannan endo-1,4-beta-mannosidase activity|mannan catabolic process|seed germination	ko00051	Fructose and mannose metabolism
XM_011030350.1	4.84458	2.10904	1.80458	0.994864	C	LOC105128606	two-component response regulator ARR5-like, transcript variant X4	GO:0005737,GO:0005634,GO:0000156,GO:0007623,GO:0009736,GO:0006355,GO:0009735,GO:0010114,GO:0006351	cytoplasm|nucleus|phosphorelay response regulator activity|circadian rhythm|cytokinin-activated signaling pathway|regulation of transcription, DNA-templated|response to cytokinin|response to red light|transcription, DNA-templated	ko04075	Plant hormone signal transduction
XM_011042784.1	19.4681	14.3319	8.60031	4.01076	C	LOC105137156	V-type proton ATPase subunit G 1-like	GO:0016471,GO:0016820,GO:0015992	vacuolar proton-transporting V-type ATPase complex|hydrolase activity, acting on acid anhydrides, catalyzing transmembrane movement of substances|proton transport
XM_011022827.1	1.05775	0.675498	0.329246	0.218301	C	LOC105123298	WPP domain-interacting tail-anchored protein 1, transcript variant X2	GO:0016021,GO:0005635,GO:0031965	integral component of membrane|nuclear envelope|nuclear membrane
XM_011002332.1	25.0873	13.951	6.37283	5.26365	C	LOC105108139	UDP-glycosyltransferase 82A1-like	GO:0016758	transferase activity, transferring hexosyl groups
XM_011022532.1	2.03315	1.19843	0.497039	0.427297	C	LOC105123065	zinc finger protein CONSTANS-LIKE 15-like, transcript variant X3	GO:0005634,GO:0003700,GO:0008270,GO:0006355	nucleus|transcription factor activity, sequence-specific DNA binding|zinc ion binding|regulation of transcription, DNA-templated
XM_011018840.1	111.263	31.4214	27.7757	23.6919	C	LOC105120582	3-oxo-Delta(4,5)-steroid 5-beta-reductase-like, transcript variant X2	GO:0005829,GO:0047787,GO:0035671,GO:0009611,GO:0008202,GO:0010051	cytosol|delta4-3-oxosteroid 5beta-reductase activity|enone reductase activity|response to wounding|steroid metabolic process|xylem and phloem pattern formation
XM_011005472.1	0.759438	0.418268	0.343205	0.161807	C	LOC105110437	probable receptor protein kinase TMK1	GO:0005794,GO:0016021,GO:0005886,GO:0009506,GO:0005524,GO:0004674	Golgi apparatus|integral component of membrane|plasma membrane|plasmodesma|ATP binding|protein serine/threonine kinase activity
XM_011042685.1	13.9778	6.75201	5.40488	3.02899	C	LOC105137092	chorismate synthase, chloroplastic-like, transcript variant X1	GO:0009507,GO:0009570,GO:0005730,GO:0009536,GO:0004107,GO:0009073,GO:0009423	chloroplast|chloroplast stroma|nucleolus|plastid|chorismate synthase activity|aromatic amino acid family biosynthetic process|chorismate biosynthetic process	ko00400,ko01230	Phenylalanine, tyrosine and tryptophan biosynthesis|Biosynthesis of amino acids
XM_011019560.1	2.75964	1.77775	0.774451	0.603499	C	LOC105121055	vesicle transport v-SNARE 12-like, transcript variant X3	GO:0005768,GO:0005794,GO:0016021,GO:0005770,GO:0031902,GO:0005886,GO:0005802,GO:0005484,GO:0005483,GO:0046907,GO:0061025,GO:0006623,GO:0016192	endosome|Golgi apparatus|integral component of membrane|late endosome|late endosome membrane|plasma membrane|trans-Golgi network|SNAP receptor activity|soluble NSF attachment protein activity|intracellular transport|membrane fusion|protein targeting to vacuole|vesicle-mediated transport	ko04130	SNARE interactions in vesicular transport
XM_011010237.1	2.95166	1.90467	1.67996	0.650711	C	LOC105113885	7-deoxyloganetin glucosyltransferase-like	GO:0035251	UDP-glucosyltransferase activity
XM_011002860.1	6.12464	2.57802	2.44802	1.35085	C	LOC105108528	uncharacterized LOC105108528
XM_011030528.1	1.04358	0.799991	0.472996	0.230686	C	LOC105128730	QWRF motif-containing protein 2-like, transcript variant X2
XM_011024171.1	33.0688	12.5125	7.39494	7.38494	C	LOC105124238	cellulose synthase-like protein G3	GO:0000139,GO:0016021,GO:0016760,GO:0071555,GO:0030244	Golgi membrane|integral component of membrane|cellulose synthase (UDP-forming) activity|cell wall organization|cellulose biosynthetic process
XM_011004431.1	84.6352	70.9386	45.3589	18.9307	C	LOC105109659	probable glycerol-3-phosphate acyltransferase 3	GO:0016021,GO:0016020,GO:0090447,GO:0004366,GO:0016791,GO:0016024,GO:0010143,GO:0016311	integral component of membrane|membrane|glycerol-3-phosphate 2-O-acyltransferase activity|glycerol-3-phosphate O-acyltransferase activity|phosphatase activity|CDP-diacylglycerol biosynthetic process|cutin biosynthetic process|dephosphorylation	ko00561,ko00564	Glycerolipid metabolism|Glycerophospholipid metabolism
XM_011050233.1	784.465	393.427	248.993	176.702	C	LOC105142552	phenylalanine ammonia-lyase-like	GO:0005737,GO:0045548,GO:0009800,GO:0006559	cytoplasm|phenylalanine ammonia-lyase activity|cinnamic acid biosynthetic process|L-phenylalanine catabolic process	ko00360,ko00940	Phenylalanine metabolism|Phenylpropanoid biosynthesis
XM_011010238.1	1.85895	1.41595	0.504993	0.41964	C	LOC105113886	7-deoxyloganetin glucosyltransferase-like	GO:0035251	UDP-glucosyltransferase activity
XM_011046155.1	2.48941	1.25971	1.15228	0.562326	C	LOC105139639	V-type proton ATPase subunit H, transcript variant X4	GO:0009507,GO:0005794,GO:0000325,GO:0005886,GO:0005774,GO:0000221,GO:0005773,GO:0046961,GO:0015991	chloroplast|Golgi apparatus|plant-type vacuole|plasma membrane|vacuolar membrane|vacuolar proton-transporting V-type ATPase, V1 domain|vacuole|proton-transporting ATPase activity, rotational mechanism|ATP hydrolysis coupled proton transport	ko00190,ko04142,ko04145,ko04721	Oxidative phosphorylation|Lysosome|Phagosome|Synaptic vesicle cycle
XM_011023351.1	10.4883	8.94823	6.70855	2.37658	C	LOC105123658	transcription factor EMB1444-like, transcript variant X1	GO:0005634,GO:0003677,GO:0006355,GO:0048364,GO:0006351	nucleus|DNA binding|regulation of transcription, DNA-templated|root development|transcription, DNA-templated
XM_011030679.1	5.03165	1.80177	1.39698	1.14241	C	LOC105128844	indole-3-acetic acid-induced protein ARG7-like	GO:0009733	response to auxin	ko04075	Plant hormone signal transduction
XM_011007818.1	5.93272	2.54083	2.37191	1.36283	C	LOC105112206	uncharacterized LOC105112206, transcript variant X2	GO:0030173,GO:0003828,GO:0001574,GO:0006491	integral component of Golgi membrane|alpha-N-acetylneuraminate alpha-2,8-sialyltransferase activity|ganglioside biosynthetic process|N-glycan processing
XM_011015384.1	1.23647	0.662343	0.64109	0.285057	C	LOC105117652	uncharacterized LOC105117652	GO:0042803,GO:0043621,GO:0010088	protein homodimerization activity|protein self-association|phloem development
XM_011029733.1	35.772	18.4142	13.4759	8.26444	C	LOC105128183	60S ribosomal protein L13-1-like, transcript variant X1	GO:0005618,GO:0005829,GO:0022625,GO:0022626,GO:0016020,GO:0005730,GO:0005886,GO:0009506,GO:0005774,GO:0003723,GO:0003735,GO:0009735,GO:0006412	cell wall|cytosol|cytosolic large ribosomal subunit|cytosolic ribosome|membrane|nucleolus|plasma membrane|plasmodesma|vacuolar membrane|RNA binding|structural constituent of ribosome|response to cytokinin|translation	ko03010	Ribosome
XM_011006620.1	5.82212	3.10744	1.64555	1.34616	C	LOC105111309	zinc phosphodiesterase ELAC protein 2, transcript variant X2	GO:0005737,GO:0005634,GO:0042781,GO:0046872,GO:1902375,GO:0042779	cytoplasm|nucleus|3'-tRNA processing endoribonuclease activity|metal ion binding|nuclear tRNA 3'-trailer cleavage, endonucleolytic|tRNA 3'-trailer cleavage	ko03013	RNA transport
XM_011026563.1	8.09877	4.23024	3.76515	1.87863	C	LOC105125900	acyl-CoA-binding domain-containing protein 2-like, transcript variant X1	GO:0005783,GO:0005789,GO:0009514,GO:0016021,GO:0005778,GO:0005886,GO:0000062,GO:0032791,GO:0008289,GO:0006869,GO:0001666,GO:0010288	endoplasmic reticulum|endoplasmic reticulum membrane|glyoxysome|integral component of membrane|peroxisomal membrane|plasma membrane|fatty-acyl-CoA binding|lead ion binding|lipid binding|lipid transport|response to hypoxia|response to lead ion
XM_011039360.1	90.6878	48.0856	42.9626	21.0635	C	LOC105134808	arabinogalactan peptide 20
XM_011018839.1	238.662	75.2024	72.6319	55.5251	C	LOC105120582	3-oxo-Delta(4,5)-steroid 5-beta-reductase-like, transcript variant X1	GO:0005829,GO:0047787,GO:0035671,GO:0009611,GO:0008202,GO:0010051	cytosol|delta4-3-oxosteroid 5beta-reductase activity|enone reductase activity|response to wounding|steroid metabolic process|xylem and phloem pattern formation
XM_011031962.1	29.7779	19.0629	17.3294	7.02882	C	LOC105129757	uncharacterized protein At3g49720-like, transcript variant X1	GO:0009535,GO:0005768,GO:0005794,GO:0000139,GO:0016021,GO:0016020,GO:0005886,GO:0005802,GO:0005774,GO:0040007,GO:0045489	chloroplast thylakoid membrane|endosome|Golgi apparatus|Golgi membrane|integral component of membrane|membrane|plasma membrane|trans-Golgi network|vacuolar membrane|growth|pectin biosynthetic process
XM_011020084.1	10.6884	8.13958	6.38315	2.53703	C	LOC105121442	LRR receptor-like serine/threonine-protein kinase FEI 1, transcript variant X5	GO:0016021,GO:0005886,GO:0005524,GO:0004674,GO:0030244	integral component of membrane|plasma membrane|ATP binding|protein serine/threonine kinase activity|cellulose biosynthetic process
XM_011025934.1	3.16148	2.70921	1.59664	0.753798	C	LOC105125471	GDSL esterase/lipase At5g03610-like	GO:0005576,GO:0016788,GO:0016042	extracellular region|hydrolase activity, acting on ester bonds|lipid catabolic process
XM_011003722.1	3.79672	2.77096	1.15758	0.907605	C	LOC105109122	probable ran guanine nucleotide release factor	GO:0005829,GO:0005634,GO:0005085,GO:0008536,GO:0015031	cytosol|nucleus|guanyl-nucleotide exchange factor activity|Ran GTPase binding|protein transport
XM_011028610.1	35.3452	13.2842	10.752	8.46739	C	LOC105127351	dihydroflavonol-4-reductase-like, transcript variant X1	GO:0050662,GO:0045552,GO:0009718	coenzyme binding|dihydrokaempferol 4-reductase activity|anthocyanin-containing compound biosynthetic process
XM_011024969.1	4.69991	2.93279	2.35731	1.13291	C	LOC105124824	39S ribosomal protein L46, mitochondrial, transcript variant X2	GO:0030054,GO:0005739,GO:0005654,GO:0005840,GO:0016787	cell junction|mitochondrion|nucleoplasm|ribosome|hydrolase activity
XM_011027748.1	10.5147	6.64313	3.57765	2.57716	C	LOC105126778	auxin-induced protein 22D-like	GO:0005634,GO:0009734,GO:0006355,GO:0006351	nucleus|auxin-activated signaling pathway|regulation of transcription, DNA-templated|transcription, DNA-templated	ko04075	Plant hormone signal transduction
XM_011010737.1	3.46676	3.42942	2.38831	0.850206	C	LOC105114245	F-box/kelch-repeat protein At3g23880-like	GO:0005634	nucleus
XM_011014799.1	28.6826	18.2536	7.78481	7.0414	C	LOC105117220	wound-responsive protein GWIN3-like	GO:0004866	endopeptidase inhibitor activity
XM_011021462.1	20.9422	16.0085	8.72917	5.14975	C	LOC105122387	uncharacterized LOC105122387
XM_011006676.1	20.1377	13.3105	12.2589	4.96696	C	LOC105111351	serine/arginine-rich splicing factor SC35-like, transcript variant X2	GO:0005829,GO:0016020,GO:0016607,GO:0005681,GO:0000166,GO:0003723,GO:0000398,GO:0008380	cytosol|membrane|nuclear speck|spliceosomal complex|nucleotide binding|RNA binding|mRNA splicing, via spliceosome|RNA splicing	ko03040	Spliceosome
XM_011045339.1	8.49718	6.69833	5.04982	2.10824	C	LOC105139038	protein E6-like, transcript variant X2	GO:0005618,GO:0005576	cell wall|extracellular region
XM_011026654.1	21.7451	17.9451	12.6303	5.3952	C	LOC105125965	non-specific lipid-transfer protein 4-like
XM_011049333.1	3.84209	3.30317	1.46748	0.961	C	LOC105141936	probable receptor-like protein kinase At5g39020, transcript variant X2	GO:0016021,GO:0005524,GO:0004674	integral component of membrane|ATP binding|protein serine/threonine kinase activity
XM_011047708.1	686.206	261.799	232.74	172.516	C	LOC105140745	flavonoid 3'-monooxygenase-like	GO:0005789,GO:0016021,GO:0020037,GO:0005506,GO:0004497,GO:0016705,GO:0009835	endoplasmic reticulum membrane|integral component of membrane|heme binding|iron ion binding|monooxygenase activity|oxidoreductase activity, acting on paired donors, with incorporation or reduction of molecular oxygen|fruit ripening
XM_011006438.1	2.62651	0.91737	0.803537	0.667745	C	LOC105111157	chlorophyll synthase, chloroplastic, transcript variant X2	GO:0009507,GO:0031969,GO:0009534,GO:0016021,GO:0046408,GO:0015995	chloroplast|chloroplast membrane|chloroplast thylakoid|integral component of membrane|chlorophyll synthetase activity|chlorophyll biosynthetic process	ko00860	Porphyrin and chlorophyll metabolism
XM_011028734.1	1.54414	0.852819	0.693774	0.39976	C	LOC105127437	uncharacterized protein YKR070W-like, transcript variant X4
XM_011050416.1	3.3924	1.71689	1.68779	0.880969	C	LOC105142671	heavy metal-associated isoprenylated plant protein 26	GO:0005737,GO:0031965,GO:0005886,GO:0009506,GO:0046914,GO:0046916,GO:0010286,GO:0030001	cytoplasm|nuclear membrane|plasma membrane|plasmodesma|transition metal ion binding|cellular transition metal ion homeostasis|heat acclimation|metal ion transport
XM_011003928.1	17.2555	8.54456	5.62452	4.50996	C	LOC105109280	condensin complex subunit 3-like	GO:0000796,GO:0005829,GO:0005634,GO:0051301,GO:0007076	condensin complex|cytosol|nucleus|cell division|mitotic chromosome condensation	ko04111	Cell cycle - yeast
XM_011009494.1	10.6661	9.77702	6.43834	2.78923	C	LOC105113343	programmed cell death protein 2, transcript variant X1	GO:0005737,GO:0070062,GO:0005634,GO:0003677,GO:0046872,GO:0006919,GO:1902035,GO:1901532	cytoplasm|extracellular exosome|nucleus|DNA binding|metal ion binding|activation of cysteine-type endopeptidase activity involved in apoptotic process|positive regulation of hematopoietic stem cell proliferation|regulation of hematopoietic progenitor cell differentiation
XM_011038141.1	840.869	286.569	244.334	220.444	C	LOC105133961	flavonoid 3'-monooxygenase-like, transcript variant X1	GO:0005789,GO:0016021,GO:0016711,GO:0020037,GO:0005506,GO:0009813	endoplasmic reticulum membrane|integral component of membrane|flavonoid 3'-monooxygenase activity|heme binding|iron ion binding|flavonoid biosynthetic process
XM_011014083.1	1.06966	0.634755	0.56456	0.281761	C	LOC105116641	serine/threonine-protein kinase Nek5-like, transcript variant X3	GO:0055028,GO:0005524,GO:0004672,GO:0004674,GO:0043622,GO:0009913,GO:0007017	cortical microtubule|ATP binding|protein kinase activity|protein serine/threonine kinase activity|cortical microtubule organization|epidermal cell differentiation|microtubule-based process
XM_011032136.1	2.81249	2.55558	1.98461	0.742012	C	LOC105129890	uncharacterized LOC105129890, transcript variant X4	GO:0008757,GO:0071555,GO:0006633,GO:0032259	S-adenosylmethionine-dependent methyltransferase activity|cell wall organization|fatty acid biosynthetic process|methylation
XM_011050417.1	1.49404	1.29267	1.22334	0.394581	C	LOC105142673	O-glucosyltransferase rumi homolog	GO:0005576,GO:0016757,GO:0006486	extracellular region|transferase activity, transferring glycosyl groups|protein glycosylation
XM_011046506.1	62.8909	23.7359	20.1894	16.7503	C	LOC105139875	protodermal factor 1-like	GO:0005576	extracellular region
XM_011007417.1	3.78949	2.07341	1.42893	1.01128	C	LOC105111926	anthocyanidin 3-O-glucosyltransferase 5-like	GO:0047213,GO:0009718	anthocyanidin 3-O-glucosyltransferase activity|anthocyanin-containing compound biosynthetic process
XM_011018910.1	6.39314	4.95573	4.32637	1.7303	C	LOC105120632	protein TIC 22, chloroplastic-like	GO:0009507,GO:0009941,GO:0031972,GO:0016020,GO:0009536,GO:0015031	chloroplast|chloroplast envelope|chloroplast intermembrane space|membrane|plastid|protein transport
XM_011020842.1	5.91702	1.942	1.83625	1.61183	C	LOC105121956	glycerol-3-phosphate 2-O-acyltransferase 6-like	GO:0016021,GO:0016020,GO:0090447,GO:0016791,GO:0010143,GO:0016311,GO:0009908,GO:0008654	integral component of membrane|membrane|glycerol-3-phosphate 2-O-acyltransferase activity|phosphatase activity|cutin biosynthetic process|dephosphorylation|flower development|phospholipid biosynthetic process	ko00561,ko00564	Glycerolipid metabolism|Glycerophospholipid metabolism
XM_011011289.1	12.119	9.1149	5.73402	3.31147	C	LOC105114667	uncharacterized LOC105114667
XM_011036680.1	165.455	57.4984	54.4323	45.5503	C	LOC105132927	probable cinnamyl alcohol dehydrogenase 6	GO:0045551,GO:0052747,GO:0008270,GO:0009809	cinnamyl-alcohol dehydrogenase activity|sinapyl alcohol dehydrogenase activity|zinc ion binding|lignin biosynthetic process	ko00940	Phenylpropanoid biosynthesis
XM_011018092.1	33.3891	25.7817	24.8471	9.20579	C	LOC105119901	uncharacterized LOC105119901, transcript variant X1
XM_011035234.1	4.72403	2.52426	2.4344	1.30333	C	LOC105131992	21 kDa protein	GO:0004857	enzyme inhibitor activity
XM_011018220.1	76.1776	46.2397	27.8531	21.0299	C	LOC105120033	aquaporin TIP1-1-like	GO:0016021,GO:0005774,GO:0005215	integral component of membrane|vacuolar membrane|transporter activity
XM_011024376.1	5.41381	2.68992	2.32793	1.50118	C	LOC105124375	transcription factor GLABRA 3, transcript variant X1	GO:0005634,GO:0003677,GO:0003700,GO:0001708,GO:0009957,GO:0007275,GO:0006351,GO:0010091	nucleus|DNA binding|transcription factor activity, sequence-specific DNA binding|cell fate specification|epidermal cell fate specification|multicellular organism development|transcription, DNA-templated|trichome branching
XM_011008806.1	20.5981	12.924	8.04855	5.75713	C	LOC105112908	uncharacterized LOC105112908, transcript variant X2
XM_011010077.1	8.29744	4.86737	4.07336	2.32263	C	LOC105113760	lysine histidine transporter-like 6, transcript variant X2	GO:0016021,GO:0005886,GO:0006865	integral component of membrane|plasma membrane|amino acid transport
XM_011030159.1	15.1217	11.4776	10.5142	4.23923	C	LOC105128467	glutathione S-transferase zeta class-like, transcript variant X2	GO:0005737,GO:0004364,GO:0009072	cytoplasm|glutathione transferase activity|aromatic amino acid family metabolic process
XM_011023087.1	2.86368	2.34838	1.87514	0.804379	C	LOC105123474	uncharacterized LOC105123474, transcript variant X3	GO:0009569,GO:0009570,GO:2001070,GO:0010581	chloroplast starch grain|chloroplast stroma|starch binding|regulation of starch biosynthetic process
XM_011022786.1	49.2999	23.2444	19.5838	13.9061	C	LOC105123274	60S ribosomal protein L7a, transcript variant X2	GO:0005840,GO:0042254	ribosome|ribosome biogenesis	ko03010	Ribosome
XM_011007136.1	3.42767	1.3128	1.01196	0.973518	C	LOC105111693	GDSL esterase/lipase At1g33811	GO:0005576,GO:0016788,GO:0016042	extracellular region|hydrolase activity, acting on ester bonds|lipid catabolic process
XM_011031590.1	44.1118	28.4934	14.9919	12.5425	C	LOC105129497	auxin-induced protein 22D-like	GO:0005634,GO:0009734,GO:0006355,GO:0006351	nucleus|auxin-activated signaling pathway|regulation of transcription, DNA-templated|transcription, DNA-templated	ko04075	Plant hormone signal transduction
XM_011008188.1	36.6583	25.8355	18.2892	10.4689	C	LOC105112478	ethylene-responsive transcription factor ERF109-like	GO:0005634,GO:0003677,GO:0003700,GO:0051301,GO:0050832,GO:0009873,GO:0010200,GO:0006351,GO:0001944	nucleus|DNA binding|transcription factor activity, sequence-specific DNA binding|cell division|defense response to fungus|ethylene-activated signaling pathway|response to chitin|transcription, DNA-templated|vasculature development
XM_011021842.1	66.6523	33.3808	31.3695	19.0687	C	LOC105122619	axial regulator YABBY 5-like	GO:0005634,GO:0003677,GO:0046872,GO:0003700,GO:0009944,GO:2000024,GO:1902183,GO:0006355	nucleus|DNA binding|metal ion binding|transcription factor activity, sequence-specific DNA binding|polarity specification of adaxial/abaxial axis|regulation of leaf development|regulation of shoot apical meristem development|regulation of transcription, DNA-templated
XM_011019598.1	25.8031	15.3972	9.41048	7.39008	C	LOC105121093	heparanase-like protein 3, transcript variant X1	GO:0005576,GO:0005765,GO:0009505,GO:0004566	extracellular region|lysosomal membrane|plant-type cell wall|beta-glucuronidase activity	ko00531	Glycosaminoglycan degradation
XM_011026266.1	19.4799	6.99764	6.18685	5.59374	C	LOC105125702	EPIDERMAL PATTERNING FACTOR-like protein 9	GO:0048046,GO:0019901,GO:0007267,GO:0010052,GO:2000123,GO:2000038,GO:0010374,GO:0010375	apoplast|protein kinase binding|cell-cell signaling|guard cell differentiation|positive regulation of stomatal complex development|regulation of stomatal complex development|stomatal complex development|stomatal complex patterning
XM_011007850.1	1.28741	1.05497	0.765745	0.370075	C	LOC105112228	acetyl-CoA carboxylase 1-like, transcript variant X2	GO:0005829,GO:0005886,GO:0003989,GO:0005524,GO:0004075,GO:0046872,GO:0009793,GO:0030497,GO:2001295,GO:0009933,GO:0010072,GO:0009735,GO:0048364,GO:0048367	cytosol|plasma membrane|acetyl-CoA carboxylase activity|ATP binding|biotin carboxylase activity|metal ion binding|embryo development ending in seed dormancy|fatty acid elongation|malonyl-CoA biosynthetic process|meristem structural organization|primary shoot apical meristem specification|response to cytokinin|root development|shoot system development	ko00061,ko00254,ko00620,ko00640,ko01212,ko04152,ko04910,ko04922	Fatty acid biosynthesis|Aflatoxin biosynthesis|Pyruvate metabolism|Propanoate metabolism|Fatty acid metabolism|AMPK signaling pathway|Insulin signaling pathway|Glucagon signaling pathway
XM_011039517.1	17.7967	10.1509	7.00755	5.15954	C	LOC105134920	ADP,ATP carrier protein, mitochondrial-like, transcript variant X1	GO:0016021,GO:0005743,GO:0005215,GO:0055085	integral component of membrane|mitochondrial inner membrane|transporter activity|transmembrane transport	ko04020,ko04022	Calcium signaling pathway|cGMP - PKG signaling pathway
XM_011023479.1	16.2063	10.3834	5.29587	4.71348	C	LOC105123765	nudix hydrolase 17, mitochondrial-like	GO:0005739,GO:0016787,GO:0046872	mitochondrion|hydrolase activity|metal ion binding
XM_011016909.1	11.3669	4.49064	3.56644	3.31551	C	LOC105118855	uncharacterized LOC105118855, transcript variant X1
XM_011039205.1	21.6027	14.0853	8.51145	6.30783	C	LOC105134695	isoflavone reductase homolog	GO:0005737,GO:0016491	cytoplasm|oxidoreductase activity
XM_011014962.1	1.50676	0.973442	0.955281	0.440723	C	LOC105117338	uncharacterized LOC105117338	GO:0005634,GO:0003677,GO:0003700,GO:0009738,GO:0042742,GO:0050832,GO:2000022,GO:2000031,GO:0009737,GO:0009733,GO:0046686,GO:0010200,GO:0009723,GO:0009739,GO:0009753,GO:0009751,GO:0009651,GO:0009414,GO:0006351	nucleus|DNA binding|transcription factor activity, sequence-specific DNA binding|abscisic acid-activated signaling pathway|defense response to bacterium|defense response to fungus|regulation of jasmonic acid mediated signaling pathway|regulation of salicylic acid mediated signaling pathway|response to abscisic acid|response to auxin|response to cadmium ion|response to chitin|response to ethylene|…
XM_011042059.1	3.02377	2.85975	2.37518	0.884843	C	LOC105136642	uncharacterized LOC105136642, transcript variant X1
XM_011004576.1	39.8919	29.4339	17.4302	11.6798	C	LOC105109767	glutamyl-tRNA reductase 1, chloroplastic-like	GO:0009507,GO:0008883,GO:0050661,GO:0015995,GO:0006782	chloroplast|glutamyl-tRNA reductase activity|NADP binding|chlorophyll biosynthetic process|protoporphyrinogen IX biosynthetic process	ko00860	Porphyrin and chlorophyll metabolism
XM_011048103.1	39.5436	19.0289	14.2048	11.5989	C	LOC105141029	uncharacterized LOC105141029, transcript variant X3
XM_011031879.1	23.3871	9.16241	8.7979	6.86754	C	LOC105129692	protein TRANSPARENT TESTA 12-like, transcript variant X2	GO:0016021,GO:0009705,GO:0015238,GO:0015299,GO:0022857,GO:0006855,GO:0009813,GO:1902600,GO:0010231,GO:0010023	integral component of membrane|plant-type vacuole membrane|drug transmembrane transporter activity|solute:proton antiporter activity|transmembrane transporter activity|drug transmembrane transport|flavonoid biosynthetic process|hydrogen ion transmembrane transport|maintenance of seed dormancy|proanthocyanidin biosynthetic process
XM_011031762.1	3.74738	3.13616	2.37823	1.10535	C	LOC105129627	GDSL esterase/lipase At1g29670-like	GO:0048046,GO:0005618,GO:0009507,GO:0009534,GO:0016788,GO:0016042	apoplast|cell wall|chloroplast|chloroplast thylakoid|hydrolase activity, acting on ester bonds|lipid catabolic process
XM_011027146.1	4.28671	4.20399	3.10676	1.26821	C	LOC105126320	actin-related protein 7-like, transcript variant X2	GO:0005737,GO:0005634,GO:0005200,GO:0009653,GO:0016568,GO:0006325,GO:0009793,GO:0010227	cytoplasm|nucleus|structural constituent of cytoskeleton|anatomical structure morphogenesis|chromatin modification|chromatin organization|embryo development ending in seed dormancy|floral organ abscission
XM_011005229.1	7.51808	7.21714	3.17401	2.2292	C	LOC105110250	respiratory burst oxidase homolog protein C-like	GO:0016021,GO:0005509,GO:0050664,GO:0004601	integral component of membrane|calcium ion binding|oxidoreductase activity, acting on NAD(P)H, oxygen as acceptor|peroxidase activity	ko04626	Plant-pathogen interaction
XM_011033737.1	128.832	52.2981	50.8533	38.2537	C	LOC105130989	uncharacterized LOC105130989
XM_011036790.1	118.358	55.547	43.1173	35.1571	C	LOC105133014	flavonoid 3'-monooxygenase-like	GO:0005789,GO:0016021,GO:0020037,GO:0005506,GO:0004497,GO:0016705,GO:0009835	endoplasmic reticulum membrane|integral component of membrane|heme binding|iron ion binding|monooxygenase activity|oxidoreductase activity, acting on paired donors, with incorporation or reduction of molecular oxygen|fruit ripening
XM_011010037.1	12.8592	10.8748	9.89344	3.82335	C	LOC105113744	AF4/FMR2 family member 4-like, transcript variant X1	GO:0000786,GO:0005634,GO:0003677,GO:0006334	nucleosome|nucleus|DNA binding|nucleosome assembly
XM_011006209.1	4.06707	3.08384	2.16765	1.21029	C	LOC105110987	CASP-like protein 2B2	GO:0005829,GO:0016021,GO:0005886,GO:0051536,GO:0016226	cytosol|integral component of membrane|plasma membrane|iron-sulfur cluster binding|iron-sulfur cluster assembly
XM_011048181.1	40.4949	33.0311	17.394	12.0991	C	LOC105141084	probable pectinesterase/pectinesterase inhibitor 25	GO:0005618,GO:0005576,GO:0045330,GO:0004857,GO:0030599,GO:0042545,GO:0045490	cell wall|extracellular region|aspartyl esterase activity|enzyme inhibitor activity|pectinesterase activity|cell wall modification|pectin catabolic process	ko00040,ko00500	Pentose and glucuronate interconversions|Starch and sucrose metabolism
XM_011032591.1	16.3635	9.43613	9.07177	4.89114	C	LOC105130191	kinesin-3-like, transcript variant X2	GO:0005737,GO:0005871,GO:0005874,GO:0005524,GO:0016887,GO:0008017,GO:0003777,GO:0051301,GO:0007018,GO:0007067	cytoplasm|kinesin complex|microtubule|ATP binding|ATPase activity|microtubule binding|microtubule motor activity|cell division|microtubule-based movement|mitotic nuclear division
XM_011005635.1	7.1911	6.03369	3.65427	2.16587	C	LOC105110560	mavicyanin	GO:0009055,GO:0046872,GO:0055114	electron carrier activity|metal ion binding|oxidation-reduction process
XM_011005095.1	125.552	66.0369	55.6409	38.0577	C	LOC105110154	probable histone H2A.3	GO:0000790,GO:0000786,GO:0005634,GO:0003677,GO:0006342	nuclear chromatin|nucleosome|nucleus|DNA binding|chromatin silencing
XM_011028982.1	149.071	72.426	58.1818	45.2948	C	LOC105127615	ATP sulfurylase 1, chloroplastic-like	GO:0009507,GO:0009570,GO:0005886,GO:0005524,GO:0004781,GO:0070814,GO:0046686,GO:0009735,GO:0001887,GO:0000103	chloroplast|chloroplast stroma|plasma membrane|ATP binding|sulfate adenylyltransferase (ATP) activity|hydrogen sulfide biosynthetic process|response to cadmium ion|response to cytokinin|selenium compound metabolic process|sulfate assimilation	ko00230,ko00261,ko00450,ko00920	Purine metabolism|Monobactam biosynthesis|Selenocompound metabolism|Sulfur metabolism
XM_011023813.1	20.1803	11.9611	10.7227	6.16874	C	LOC105123992	zinc finger protein CONSTANS-LIKE 6	GO:0016020,GO:0005634,GO:0003700,GO:0008270,GO:0006355	membrane|nucleus|transcription factor activity, sequence-specific DNA binding|zinc ion binding|regulation of transcription, DNA-templated
XM_011034245.1	493.772	241.016	195.367	151.129	C	LOC105131320	superoxide dismutase [Cu-Zn] 2, transcript variant X1	GO:0005737,GO:0046872,GO:0004784	cytoplasm|metal ion binding|superoxide dismutase activity	ko04146,ko04213	Peroxisome|Longevity regulating pathway - multiple species
XM_011038140.1	430.444	169.291	157.736	131.958	C	LOC105133960	cytochrome P450 71A1-like	GO:0005789,GO:0016021,GO:0020037,GO:0005506,GO:0004497,GO:0016705,GO:0009835	endoplasmic reticulum membrane|integral component of membrane|heme binding|iron ion binding|monooxygenase activity|oxidoreductase activity, acting on paired donors, with incorporation or reduction of molecular oxygen|fruit ripening
XM_011044445.1	19.8636	8.61421	6.64349	6.10308	C	LOC105138393	rho GDP-dissociation inhibitor 1-like	GO:0005737,GO:0005096,GO:0005094,GO:0009932,GO:0010053	cytoplasm|GTPase activator activity|Rho GDP-dissociation inhibitor activity|cell tip growth|root epidermal cell differentiation	ko04722,ko04962	Neurotrophin signaling pathway|Vasopressin-regulated water reabsorption
XM_011047964.1	5.30586	4.59964	3.3242	1.64184	C	LOC105140920	cytochrome P450 94C1-like	GO:0016021,GO:0043231,GO:0018685,GO:0020037,GO:0005506,GO:0009611	integral component of membrane|intracellular membrane-bounded organelle|alkane 1-monooxygenase activity|heme binding|iron ion binding|response to wounding
XM_011018251.1	3.0311	1.7419	1.02919	0.942753	C	LOC105120066	DNA (cytosine-5)-methyltransferase-like	GO:0005634,GO:0003886,GO:0003677,GO:0016428,GO:0090116,GO:0016568,GO:0031154,GO:0006306,GO:0032776,GO:0006355,GO:0030435,GO:0006351,GO:0030488	nucleus|DNA (cytosine-5-)-methyltransferase activity|DNA binding|tRNA (cytosine-5-)-methyltransferase activity|C-5 methylation of cytosine|chromatin modification|culmination involved in sorocarp development|DNA methylation|DNA methylation on cytosine|regulation of transcription, DNA-templated|sporulation resulting in formation of a cellular spore|transcription, DNA-templated|tRNA methylation
XM_011019751.1	9.49458	7.47305	5.60286	2.95881	C	LOC105121200	uncharacterized LOC105121200
XM_011035620.1	148.267	118.867	87.3887	46.2384	C	LOC105132253	uncharacterized LOC105132253	GO:0005634,GO:0009734,GO:0007275,GO:1900057,GO:0040008,GO:0010029	nucleus|auxin-activated signaling pathway|multicellular organism development|positive regulation of leaf senescence|regulation of growth|regulation of seed germination	ko04075	Plant hormone signal transduction
XM_011012425.1	20.3641	9.52263	7.8711	6.35501	C	LOC105115518	aquaporin TIP1-1-like	GO:0016021,GO:0005774,GO:0005215	integral component of membrane|vacuolar membrane|transporter activity
XM_011008017.1	73.7788	36.5335	35.9901	23.0564	C	LOC105112338	serine hydroxymethyltransferase 7-like, transcript variant X1	GO:0005737,GO:0004372,GO:0030170,GO:0006544,GO:0006563,GO:0046686,GO:0035999	cytoplasm|glycine hydroxymethyltransferase activity|pyridoxal phosphate binding|glycine metabolic process|L-serine metabolic process|response to cadmium ion|tetrahydrofolate interconversion	ko00260,ko00460,ko00630,ko00670,ko00680,ko01200,ko01230	Glycine, serine and threonine metabolism|Cyanoamino acid metabolism|Glyoxylate and dicarboxylate metabolism|One carbon pool by folate|Methane metabolism|Carbon metabolism|Biosynthesis of amino acids
XM_011044921.1	7.80017	4.41864	3.24959	2.44227	C	LOC105138742	GDP-mannose 4,6 dehydratase 1-like	GO:0008446,GO:0042351,GO:0019673	GDP-mannose 4,6-dehydratase activity|'de novo' GDP-L-fucose biosynthetic process|GDP-mannose metabolic process	ko00051,ko00520	Fructose and mannose metabolism|Amino sugar and nucleotide sugar metabolism
XM_011033867.1	0.689564	0.445073	0.441129	0.216495	C	LOC105131085	calmodulin-binding receptor-like cytoplasmic kinase 1, transcript variant X2	GO:0005737,GO:0005524,GO:0005516,GO:0004683,GO:0004674,GO:0009737,GO:0009409,GO:0042542,GO:0009651	cytoplasm|ATP binding|calmodulin binding|calmodulin-dependent protein kinase activity|protein serine/threonine kinase activity|response to abscisic acid|response to cold|response to hydrogen peroxide|response to salt stress
XM_011029229.1	39.0481	24.7401	15.1971	12.2892	C	LOC105127802	auxin-induced protein 22D	GO:0005634,GO:0009734,GO:0006355,GO:0006351	nucleus|auxin-activated signaling pathway|regulation of transcription, DNA-templated|transcription, DNA-templated	ko04075	Plant hormone signal transduction
XM_011014679.1	45.6439	32.5425	25.0195	14.3682	C	LOC105117124	uncharacterized membrane protein At1g06890-like	GO:0005768,GO:0005794,GO:0000139,GO:0016021,GO:0005802,GO:0005464,GO:0015790	endosome|Golgi apparatus|Golgi membrane|integral component of membrane|trans-Golgi network|UDP-xylose transmembrane transporter activity|UDP-xylose transport
XM_011027976.1	24.1505	13.364	11.7252	7.67409	C	LOC105126929	uncharacterized LOC105126929, transcript variant X1
XM_011046790.1	1112.75	828.086	535.466	353.686	C	LOC105140098	chlorophyll a-b binding protein of LHCII type 1	GO:0009941,GO:0009535,GO:0016021,GO:0009522,GO:0009523,GO:0010287,GO:0016168,GO:0046872,GO:0031409,GO:0009768,GO:0018298,GO:0009416	chloroplast envelope|chloroplast thylakoid membrane|integral component of membrane|photosystem I|photosystem II|plastoglobule|chlorophyll binding|metal ion binding|pigment binding|photosynthesis, light harvesting in photosystem I|protein-chromophore linkage|response to light stimulus	ko00196	Photosynthesis - antenna proteins
XM_011019891.1	318.904	202.353	200.269	101.93	C	LOC105121293	probable xyloglucan endotransglucosylase/hydrolase protein 23	GO:0048046,GO:0005618,GO:0005794,GO:0004553,GO:0016762,GO:0042546,GO:0071555,GO:0010411	apoplast|cell wall|Golgi apparatus|hydrolase activity, hydrolyzing O-glycosyl compounds|xyloglucan:xyloglucosyl transferase activity|cell wall biogenesis|cell wall organization|xyloglucan metabolic process	ko04075	Plant hormone signal transduction
XM_011008494.1	18.3299	12.4614	7.71742	5.86318	C	LOC105112707	casein kinase II subunit alpha-like, transcript variant X2	GO:0005524,GO:0004674	ATP binding|protein serine/threonine kinase activity	ko03008,ko04064,ko04139,ko04310,ko04520,ko04530,ko04712	Ribosome biogenesis in eukaryotes|NF-kappa B signaling pathway|Regulation of mitophagy - yeast|Wnt signaling pathway|Adherens junction|Tight junction|Circadian rhythm - plant
XM_011040436.1	3.52028	2.39614	1.41376	1.12811	C	LOC105135528	lipid phosphate phosphatase 2, transcript variant X2	GO:0005887,GO:0005886,GO:0003993,GO:0008195,GO:0046839,GO:0006644	integral component of plasma membrane|plasma membrane|acid phosphatase activity|phosphatidate phosphatase activity|phospholipid dephosphorylation|phospholipid metabolic process
XM_011005976.1	20.7326	17.6953	7.96704	6.66794	C	LOC105110810	PITH domain-containing protein At3g04780
XM_011035093.1	1.99767	0.81456	0.68128	0.644275	C	LOC105131899	serine carboxypeptidase 24-like	GO:0005615,GO:0004185,GO:0009742,GO:0006508,GO:0051603	extracellular space|serine-type carboxypeptidase activity|brassinosteroid mediated signaling pathway|proteolysis|proteolysis involved in cellular protein catabolic process
XM_011034290.1	4.59108	2.89361	2.46273	1.48596	C	LOC105131360	solute carrier family 40 member 2-like, transcript variant X1	GO:0016021,GO:0009705,GO:0015087,GO:0005381,GO:0010106,GO:0055068,GO:0006824,GO:0006826,GO:0035444,GO:0015675,GO:0000041	integral component of membrane|plant-type vacuole membrane|cobalt ion transmembrane transporter activity|iron ion transmembrane transporter activity|cellular response to iron ion starvation|cobalt ion homeostasis|cobalt ion transport|iron ion transport|nickel cation transmembrane transport|nickel cation transport|transition metal ion transport	ko04978	Mineral absorption
XM_011046228.1	17.6754	8.42699	5.91383	5.78574	C	LOC105139683	uncharacterized LOC105139683
XM_011045383.1	4.27312	1.96975	1.75334	1.4005	C	LOC105139069	rhodanese-like domain-containing protein 14, chloroplastic	GO:0009507,GO:0009941,GO:0009534,GO:0009535	chloroplast|chloroplast envelope|chloroplast thylakoid|chloroplast thylakoid membrane
XM_011033651.1	77.056	31.8973	27.8406	25.287	C	LOC105130920	phospholipase A1-Ibeta2, chloroplastic	GO:0009507,GO:0047714,GO:0008970,GO:0004806,GO:0016042	chloroplast|galactolipase activity|phosphatidylcholine 1-acylhydrolase activity|triglyceride lipase activity|lipid catabolic process
XM_011018982.1	2.2849	2.03375	1.23567	0.750529	C	LOC105120681	protein DA1-like, transcript variant X1	GO:0043130,GO:0008270,GO:0046621,GO:0048482,GO:0048317	ubiquitin binding|zinc ion binding|negative regulation of organ growth|plant ovule morphogenesis|seed morphogenesis
XM_011030752.1	15.5158	6.72074	5.75881	5.11172	C	LOC105128902	uncharacterized LOC105128902, transcript variant X3	GO:0009507,GO:0005739,GO:0000741,GO:0010197	chloroplast|mitochondrion|karyogamy|polar nucleus fusion
XM_011031853.1	6.08806	3.61953	3.13553	2.00927	C	LOC105129678	putative transporter arsB, transcript variant X1	GO:0005887,GO:0015446,GO:0098656,GO:0015700,GO:0098655	integral component of plasma membrane|arsenite-transmembrane transporting ATPase activity|anion transmembrane transport|arsenite transport|cation transmembrane transport
XM_011030839.1	108.544	79.2292	49.5706	35.9323	C	LOC105128976	non-functional protein STAY-GREEN, chloroplastic-like	GO:0009507	chloroplast
XM_011004178.1	23.9519	21.0713	15.0512	7.95949	C	LOC105109456	calcium-binding protein PBP1-like	GO:0005509,GO:0009733	calcium ion binding|response to auxin
XM_011011697.1	14.9391	12.3352	5.82354	4.96516	C	LOC105114957	ethylene-responsive transcription factor ERF020-like	GO:0005737,GO:0005634,GO:0003677,GO:0003700,GO:0009873,GO:0006351	cytoplasm|nucleus|DNA binding|transcription factor activity, sequence-specific DNA binding|ethylene-activated signaling pathway|transcription, DNA-templated
XM_011041656.1	3.18258	1.9573	1.82849	1.05888	C	LOC105136352	probable inactive leucine-rich repeat receptor-like protein kinase At5g20690	GO:0016021,GO:0009506,GO:0005524,GO:0004674,GO:0080092	integral component of membrane|plasmodesma|ATP binding|protein serine/threonine kinase activity|regulation of pollen tube growth
XM_011050124.1	1.97947	1.8247	1.27841	0.658634	C	LOC105142476	protein REVEILLE 8-like, transcript variant X1	GO:0005634,GO:0003677,GO:0003700,GO:0032922,GO:0043966,GO:0048573,GO:0006355,GO:0009737,GO:0009733,GO:0046686,GO:0009723,GO:0009739,GO:0009753,GO:0009751,GO:0009651,GO:0006351	nucleus|DNA binding|transcription factor activity, sequence-specific DNA binding|circadian regulation of gene expression|histone H3 acetylation|photoperiodism, flowering|regulation of transcription, DNA-templated|response to abscisic acid|response to auxin|response to cadmium ion|response to ethylene|response to gibberellin|response to jasmonic acid|response to salicylic acid|response to salt str…
XM_011046118.1	56.4847	40.5097	34.8597	18.9162	C	LOC105139617	DNA polymerase delta subunit 4-like	GO:0043625,GO:0005634,GO:0003887,GO:0006260,GO:0000731,GO:0006261,GO:0001938	delta DNA polymerase complex|nucleus|DNA-directed DNA polymerase activity|DNA replication|DNA synthesis involved in DNA repair|DNA-dependent DNA replication|positive regulation of endothelial cell proliferation	ko00230,ko00240,ko03030,ko03410,ko03420,ko03430,ko03440	Purine metabolism|Pyrimidine metabolism|DNA replication|Base excision repair|Nucleotide excision repair|Mismatch repair|Homologous recombination
XM_011037834.1	26.8386	13.9198	11.8107	8.98802	C	LOC105133740	pyruvate dehydrogenase E1 component subunit beta-1, mitochondrial-like, transcript variant X4	GO:0005759,GO:0004739,GO:0006086,GO:0006096	mitochondrial matrix|pyruvate dehydrogenase (acetyl-transferring) activity|acetyl-CoA biosynthetic process from pyruvate|glycolytic process	ko00010,ko00020,ko00620,ko01200,ko04066,ko04922	Glycolysis / Gluconeogenesis|Citrate cycle (TCA cycle)|Pyruvate metabolism|Carbon metabolism|HIF-1 signaling pathway|Glucagon signaling pathway
XM_011013566.1	52.3537	24.7853	21.0522	17.541	C	LOC105116288	GDSL esterase/lipase 4-like, transcript variant X1	GO:0005576,GO:0016298,GO:0016042	extracellular region|lipase activity|lipid catabolic process
XM_011001789.1	27.5969	16.1148	13.5453	9.24784	C	LOC105107750	ribosome biogenesis protein WDR12 homolog, transcript variant X1	GO:0080008,GO:0005730,GO:0005654,GO:0009506,GO:0030687,GO:0043021,GO:0000478,GO:0000466,GO:0000463,GO:0006606,GO:0051604,GO:0006626,GO:0001510	Cul4-RING E3 ubiquitin ligase complex|nucleolus|nucleoplasm|plasmodesma|preribosome, large subunit precursor|ribonucleoprotein complex binding|endonucleolytic cleavage involved in rRNA processing|maturation of 5.8S rRNA from tricistronic rRNA transcript (SSU-rRNA, 5.8S rRNA, LSU-rRNA)|maturation of LSU-rRNA from tricistronic rRNA transcript (SSU-rRNA, 5.8S rRNA, LSU-rRNA)|protein import into nucl…
XM_011024224.1	72.2473	40.1259	35.1256	24.2276	C	LOC105124279	hydroquinone glucosyltransferase-like	GO:0050505	hydroquinone glucosyltransferase activity
XM_011016265.1	169.216	110.738	87.5526	56.7531	C	LOC105118341	GDSL esterase/lipase At1g29660-like	GO:0048046,GO:0005634,GO:0016788,GO:0016042,GO:0009627	apoplast|nucleus|hydrolase activity, acting on ester bonds|lipid catabolic process|systemic acquired resistance
XM_011002481.1	24.3504	13.7095	11.4125	8.18555	C	LOC105108237	uncharacterized LOC105108237	GO:0005737	cytoplasm
XM_011025327.1	3.02322	2.19814	1.71458	1.01838	C	LOC105125043	mannosylglycoprotein endo-beta-mannosidase, transcript variant X3	GO:0033947,GO:0005975	mannosylglycoprotein endo-beta-mannosidase activity|carbohydrate metabolic process
XM_011034246.1	78.2856	43.5793	28.7693	26.4605	C	LOC105131320	superoxide dismutase [Cu-Zn] 2, transcript variant X2	GO:0005737,GO:0046872,GO:0004784	cytoplasm|metal ion binding|superoxide dismutase activity	ko04146,ko04213	Peroxisome|Longevity regulating pathway - multiple species
XM_011047588.1	5.47664	5.29759	4.01929	1.85199	C	LOC105140672	apoptosis inhibitor 5-like, transcript variant X2	GO:0005737,GO:0016020,GO:0005654,GO:0005681,GO:0017134,GO:0044822,GO:0006915,GO:0043066,GO:2000270	cytoplasm|membrane|nucleoplasm|spliceosomal complex|fibroblast growth factor binding|poly(A) RNA binding|apoptotic process|negative regulation of apoptotic process|negative regulation of fibroblast apoptotic process
XM_011038250.1	37.471	21.6834	14.4846	12.6895	C	LOC105134021	photosystem I reaction center subunit psaK, chloroplastic-like	GO:0009507,GO:0009534,GO:0009535,GO:0016021,GO:0009522,GO:0009579,GO:0016168,GO:0015979	chloroplast|chloroplast thylakoid|chloroplast thylakoid membrane|integral component of membrane|photosystem I|thylakoid|chlorophyll binding|photosynthesis
XM_011006085.1	1.87731	0.979576	0.815681	0.638947	C	LOC105110885	probable methyltransferase PMT18, transcript variant X1	GO:0005789,GO:0016021,GO:0008168	endoplasmic reticulum membrane|integral component of membrane|methyltransferase activity
XM_011016760.1	9.75047	7.96105	6.20132	3.32559	C	LOC105118743	patellin-1-like	GO:0005737,GO:0016021,GO:0005886,GO:0008289,GO:0007049,GO:0051301,GO:0006810	cytoplasm|integral component of membrane|plasma membrane|lipid binding|cell cycle|cell division|transport
XM_011023181.1	4.84248	3.54177	3.42663	1.66742	C	LOC105123550	glutamate dehydrogenase 1-like, transcript variant X4	GO:0005739,GO:0005524,GO:0050897,GO:0005507,GO:0004353,GO:0008270,GO:0006520,GO:0006807,GO:0009646,GO:0046686,GO:0009651	mitochondrion|ATP binding|cobalt ion binding|copper ion binding|glutamate dehydrogenase [NAD(P)+] activity|zinc ion binding|cellular amino acid metabolic process|nitrogen compound metabolic process|response to absence of light|response to cadmium ion|response to salt stress	ko00220,ko00250,ko00471,ko00910,ko01200,ko04964	Arginine biosynthesis|Alanine, aspartate and glutamate metabolism|D-Glutamine and D-glutamate metabolism|Nitrogen metabolism|Carbon metabolism|Proximal tubule bicarbonate reclamation
XM_011049668.1	488.581	290.685	223.08	168.337	C	LOC105142159	putative lactoylglutathione lyase, transcript variant X2	GO:0004462,GO:0046872	lactoylglutathione lyase activity|metal ion binding	ko00620	Pyruvate metabolism
XM_011009405.1	1.68729	1.17516	1.00138	0.581747	C	LOC105113289	zinc finger BED domain-containing protein DAYSLEEPER-like, transcript variant X8	GO:0005829,GO:0005634,GO:0003677,GO:0046872,GO:0009791,GO:0006355,GO:0006351	cytosol|nucleus|DNA binding|metal ion binding|post-embryonic development|regulation of transcription, DNA-templated|transcription, DNA-templated
XM_011001835.1	181.825	101.132	77.7532	62.8387	C	LOC105107787	2-hydroxyisoflavanone dehydratase-like	GO:0033987,GO:0052689,GO:0009813,GO:0009717,GO:0046287	2-hydroxyisoflavanone dehydratase activity|carboxylic ester hydrolase activity|flavonoid biosynthetic process|isoflavonoid biosynthetic process|isoflavonoid metabolic process
XM_011016988.1	6.71695	6.01439	4.66386	2.32518	C	LOC105118928	ammonium transporter 1 member 1-like	GO:0005887,GO:0005634,GO:0005886,GO:0009506,GO:0008519,GO:0015696,GO:0006995,GO:0080181,GO:0010311,GO:0019740,GO:0015695,GO:0051258,GO:0009737,GO:0080167	integral component of plasma membrane|nucleus|plasma membrane|plasmodesma|ammonium transmembrane transporter activity|ammonium transport|cellular response to nitrogen starvation|lateral root branching|lateral root formation|nitrogen utilization|organic cation transport|protein polymerization|response to abscisic acid|response to karrikin
XM_011025531.1	125.627	72.6955	57.6547	43.5157	C	LOC105125190	probable xyloglucan endotransglucosylase/hydrolase protein 23	GO:0048046,GO:0005618,GO:0005794,GO:0004553,GO:0016762,GO:0042546,GO:0071555,GO:0010411	apoplast|cell wall|Golgi apparatus|hydrolase activity, hydrolyzing O-glycosyl compounds|xyloglucan:xyloglucosyl transferase activity|cell wall biogenesis|cell wall organization|xyloglucan metabolic process
XM_011010571.1	9.88577	4.46021	4.17852	3.43906	C	LOC105114135	acyl-protein thioesterase 2-like, transcript variant X2	GO:0005737,GO:0070062,GO:0016787,GO:0006631	cytoplasm|extracellular exosome|hydrolase activity|fatty acid metabolic process	ko00564	Glycerophospholipid metabolism
XM_011035550.1	30.4212	13.0006	10.9483	10.6044	C	LOC105132203	growth-regulating factor 10-like	GO:0005634,GO:0005524,GO:0032502,GO:0006355,GO:0006351	nucleus|ATP binding|developmental process|regulation of transcription, DNA-templated|transcription, DNA-templated
XM_011029868.1	14.8888	7.53531	5.91082	5.19011	C	LOC105128272	transcription factor bHLH71	GO:0005634,GO:0003677,GO:0003700,GO:0007275,GO:0006355,GO:0006351	nucleus|DNA binding|transcription factor activity, sequence-specific DNA binding|multicellular organism development|regulation of transcription, DNA-templated|transcription, DNA-templated
XM_011003383.1	6.24969	3.5042	2.84624	2.18042	C	LOC105108887	uncharacterized LOC105108887, transcript variant X1	GO:0005634,GO:0003677,GO:0003700,GO:0006355	nucleus|DNA binding|transcription factor activity, sequence-specific DNA binding|regulation of transcription, DNA-templated
XM_011004812.1	16.3496	7.38701	5.85106	5.74526	C	LOC105109943	uncharacterized LOC105109943, transcript variant X1	GO:0009982,GO:0003723,GO:0031119	pseudouridine synthase activity|RNA binding|tRNA pseudouridine synthesis
XM_011047601.1	3.2473	2.01156	1.55498	1.14318	C	LOC105140682	phospholipase A1-IIgamma	GO:0005737,GO:0047372,GO:0008970,GO:0046340,GO:0019915,GO:0052651,GO:0010187	cytoplasm|acylglycerol lipase activity|phosphatidylcholine 1-acylhydrolase activity|diacylglycerol catabolic process|lipid storage|monoacylglycerol catabolic process|negative regulation of seed germination
XM_011024895.1	52.7053	24.5781	23.4331	18.5703	C	LOC105124773	DEAD-box ATP-dependent RNA helicase 31-like	GO:0005524,GO:0004386,GO:0003723	ATP binding|helicase activity|RNA binding
XM_011043492.1	8.81431	8.69059	7.97713	3.10649	C	LOC105137668	uncharacterized LOC105137668, transcript variant X1
XM_011050345.1	32.4221	16.3339	16.1968	11.4634	C	LOC105142626	ATPase 10, plasma membrane-type-like, transcript variant X2	GO:0009507,GO:0005887,GO:0009705,GO:0009506,GO:0005524,GO:0015662,GO:0019829,GO:0008553,GO:0046872,GO:0006754,GO:0098655,GO:1902600,GO:0034220,GO:0010023,GO:0010214,GO:0007035,GO:0007033	chloroplast|integral component of plasma membrane|plant-type vacuole membrane|plasmodesma|ATP binding|ATPase activity, coupled to transmembrane movement of ions, phosphorylative mechanism|cation-transporting ATPase activity|hydrogen-exporting ATPase activity, phosphorylative mechanism|metal ion binding|ATP biosynthetic process|cation transmembrane transport|hydrogen ion transmembrane transport|io…	ko00190	Oxidative phosphorylation
XM_011008696.1	207.423	100.399	76.4397	73.3493	C	LOC105112837	3-ketoacyl-CoA thiolase 2, peroxisomal-like	GO:0009507,GO:0009514,GO:0016020,GO:0005739,GO:0005730,GO:0005777,GO:0005774,GO:0003988,GO:0006635,GO:0010111,GO:0009695,GO:0031408,GO:0009789,GO:0009611	chloroplast|glyoxysome|membrane|mitochondrion|nucleolus|peroxisome|vacuolar membrane|acetyl-CoA C-acyltransferase activity|fatty acid beta-oxidation|glyoxysome organization|jasmonic acid biosynthetic process|oxylipin biosynthetic process|positive regulation of abscisic acid-activated signaling pathway|response to wounding	ko00071,ko00280,ko00592,ko01040,ko01212,ko03320,ko04146	Fatty acid degradation|Valine, leucine and isoleucine degradation|alpha-Linolenic acid metabolism|Biosynthesis of unsaturated fatty acids|Fatty acid metabolism|PPAR signaling pathway|Peroxisome
XM_011014303.1	166.456	80.8762	66.014	58.9998	C	LOC105116819	aquaporin TIP1-1-like	GO:0016021,GO:0005774,GO:0005215	integral component of membrane|vacuolar membrane|transporter activity
XM_011007371.1	18.1948	10.6552	7.79258	6.47249	C	LOC105111891	glucomannan 4-beta-mannosyltransferase 2-like	GO:0005794,GO:0000139,GO:0016021,GO:0047259,GO:0051753,GO:0071555,GO:0097502,GO:0010192,GO:0048359	Golgi apparatus|Golgi membrane|integral component of membrane|glucomannan 4-beta-mannosyltransferase activity|mannan synthase activity|cell wall organization|mannosylation|mucilage biosynthetic process|mucilage metabolic process involved in seed coat development
XM_011047154.1	4.04186	2.01771	1.79984	1.43986	C	LOC105140356	uncharacterized LOC105140356
XM_011037103.1	2.18394	1.49169	1.08814	0.778246	C	LOC105133223	CDT1-like protein b, transcript variant X2	GO:0009507,GO:0005634,GO:0004693,GO:0070182,GO:0019901,GO:0007049,GO:0009658,GO:0051276,GO:0006260,GO:0048229,GO:0051726	chloroplast|nucleus|cyclin-dependent protein serine/threonine kinase activity|DNA polymerase binding|protein kinase binding|cell cycle|chloroplast organization|chromosome organization|DNA replication|gametophyte development|regulation of cell cycle
XM_011036255.1	28.9158	17.8371	10.6684	10.3097	C	LOC105132650	lamin-like protein	GO:0031225,GO:0046658,GO:0005886,GO:0005773,GO:0009055	anchored component of membrane|anchored component of plasma membrane|plasma membrane|vacuole|electron carrier activity
XM_011029964.1	17.4075	10.4353	8.61847	6.21452	C	LOC105128348	aquaporin TIP1-1-like	GO:0016021,GO:0005774,GO:0005215	integral component of membrane|vacuolar membrane|transporter activity
XM_011047271.1	56.6058	36.898	24.4914	20.2676	C	LOC105140436	glucan endo-1,3-beta-glucosidase, transcript variant X1	GO:0042973,GO:0005975,GO:0006952	glucan endo-1,3-beta-D-glucosidase activity|carbohydrate metabolic process|defense response
XM_011031857.1	8.13988	6.33347	5.18238	2.91469	C	LOC105129682	methyltransferase-like protein 1	GO:0008168,GO:0003676,GO:0006139	methyltransferase activity|nucleic acid binding|nucleobase-containing compound metabolic process
XM_011030942.1	38.3016	16.062	14.9683	13.7635	C	LOC105129038	tubulin beta-1 chain-like	GO:0005794,GO:0016020,GO:0005874,GO:0045298,GO:0005525,GO:0003924,GO:0005200,GO:0007017,GO:0009651	Golgi apparatus|membrane|microtubule|tubulin complex|GTP binding|GTPase activity|structural constituent of cytoskeleton|microtubule-based process|response to salt stress	ko04145,ko04540	Phagosome|Gap junction
XM_011027071.1	8.03119	4.34407	3.79992	2.90292	C	LOC105126252	60S acidic ribosomal protein P1, transcript variant X3	GO:0005840,GO:0003735,GO:0006414	ribosome|structural constituent of ribosome|translational elongation	ko03010	Ribosome
XM_011011057.1	99.9049	78.8134	67.9074	36.2688	C	LOC105114502	auxin-responsive protein IAA27-like	GO:0005634,GO:0003700,GO:0009734,GO:0009733,GO:0006351	nucleus|transcription factor activity, sequence-specific DNA binding|auxin-activated signaling pathway|response to auxin|transcription, DNA-templated	ko04075	Plant hormone signal transduction
XM_011021997.1	8.23692	4.92612	3.83368	2.99414	C	LOC105122726	uncharacterized LOC105122726, transcript variant X1	GO:0031225,GO:0005618,GO:0005576,GO:0009405	anchored component of membrane|cell wall|extracellular region|pathogenesis
XM_011044214.1	15.4543	10.1428	7.99513	5.62565	C	LOC105138186	uncharacterized LOC105138186, transcript variant X1
XM_011025970.1	7.16583	4.76123	2.99702	2.61003	C	LOC105125500	glucomannan 4-beta-mannosyltransferase 9-like	GO:0000139,GO:0016021,GO:0047259,GO:0051753,GO:0071555,GO:0009294,GO:0097502,GO:0009617	Golgi membrane|integral component of membrane|glucomannan 4-beta-mannosyltransferase activity|mannan synthase activity|cell wall organization|DNA mediated transformation|mannosylation|response to bacterium
XM_011037096.1	12.7302	10.2147	7.83438	4.63839	C	LOC105133215	RING-H2 finger protein ATL7-like, transcript variant X1	GO:0016021,GO:0008270,GO:0016567	integral component of membrane|zinc ion binding|protein ubiquitination
XM_011005792.1	20.735	17.3592	15.0153	7.57266	C	LOC105110689	8-hydroxygeraniol dehydrogenase-like	GO:0016491,GO:0008270	oxidoreductase activity|zinc ion binding	ko00940	Phenylpropanoid biosynthesis
XM_011037907.1	5.33711	2.5599	2.21888	1.95303	C	LOC105133782	uncharacterized LOC105133782, transcript variant X2	GO:0016021,GO:0005765,GO:0005886,GO:0016787,GO:0046872,GO:0019369,GO:0007596,GO:0016042,GO:0007405,GO:0042136,GO:0030168	integral component of membrane|lysosomal membrane|plasma membrane|hydrolase activity|metal ion binding|arachidonic acid metabolic process|blood coagulation|lipid catabolic process|neuroblast proliferation|neurotransmitter biosynthetic process|platelet activation
XM_011016161.1	6.57163	3.33826	3.25621	2.40535	C	LOC105118259	sister chromatid cohesion protein DCC1-like, transcript variant X2	GO:0000785,GO:0005634,GO:0003677,GO:0006260,GO:0034088,GO:0006275	chromatin|nucleus|DNA binding|DNA replication|maintenance of mitotic sister chromatid cohesion|regulation of DNA replication
XM_011022900.1	25.6403	22.1929	13.0123	9.39029	C	LOC105123349	uncharacterized LOC105123349
XM_011010063.1	7.20561	4.9217	4.20921	2.66789	C	LOC105113758	thaumatin-like protein
XM_011006779.1	8.54848	5.58667	4.37471	3.17151	C	LOC105111435	protein IQ-DOMAIN 31-like, transcript variant X2	GO:0005829,GO:0005875,GO:0005886	cytosol|microtubule associated complex|plasma membrane
XM_011041718.1	14.1932	9.483	7.60596	5.26938	C	LOC105136404	TATA-binding protein-associated factor 2N, transcript variant X1
XM_011013407.1	5.94012	2.84715	2.84684	2.21151	C	LOC105116187	protein STICHEL-like, transcript variant X1	GO:0009360,GO:0005634,GO:0005886,GO:0005524,GO:0003677,GO:0003887,GO:0006261,GO:0010091,GO:0010026	DNA polymerase III complex|nucleus|plasma membrane|ATP binding|DNA binding|DNA-directed DNA polymerase activity|DNA-dependent DNA replication|trichome branching|trichome differentiation
XM_011035601.1	182.992	79.1357	71.2116	68.1823	C	LOC105132238	40S ribosomal protein S15a-1, transcript variant X2	GO:0005618,GO:0005829,GO:0022626,GO:0022627,GO:0016020,GO:0005886,GO:0009506,GO:0005774,GO:0003735,GO:0006412	cell wall|cytosol|cytosolic ribosome|cytosolic small ribosomal subunit|membrane|plasma membrane|plasmodesma|vacuolar membrane|structural constituent of ribosome|translation	ko03010	Ribosome
XM_011050242.1	8.94486	4.42963	3.57346	3.33395	C	LOC105142532	uncharacterized LOC105142532, transcript variant X5
XM_011012825.1	5.17033	2.77658	2.13299	1.93224	C	LOC105115799	fasciclin-like arabinogalactan protein 2	GO:0031225,GO:0046658,GO:0016020,GO:0005886,GO:0005774	anchored component of membrane|anchored component of plasma membrane|membrane|plasma membrane|vacuolar membrane
XM_011003788.1	7.87897	3.26098	3.0622	2.94461	C	LOC105109176	receptor-like serine/threonine-protein kinase At2g45590, transcript variant X1	GO:0016021,GO:0005886,GO:0005524,GO:0004674	integral component of membrane|plasma membrane|ATP binding|protein serine/threonine kinase activity
XM_011045421.1	501.657	273.524	256.636	187.679	C	LOC105139101	cytochrome b5-like	GO:0005789,GO:0016021,GO:0020037,GO:0046872,GO:0055114	endoplasmic reticulum membrane|integral component of membrane|heme binding|metal ion binding|oxidation-reduction process
XM_011037213.1	28.4854	14.3723	14.3604	10.6595	C	LOC105133281	ATPase 10, plasma membrane-type-like, transcript variant X2	GO:0009507,GO:0005887,GO:0009705,GO:0009506,GO:0005524,GO:0015662,GO:0019829,GO:0008553,GO:0046872,GO:0006754,GO:0098655,GO:1902600,GO:0034220,GO:0010023,GO:0010214,GO:0007035,GO:0007033	chloroplast|integral component of plasma membrane|plant-type vacuole membrane|plasmodesma|ATP binding|ATPase activity, coupled to transmembrane movement of ions, phosphorylative mechanism|cation-transporting ATPase activity|hydrogen-exporting ATPase activity, phosphorylative mechanism|metal ion binding|ATP biosynthetic process|cation transmembrane transport|hydrogen ion transmembrane transport|io…	ko00190	Oxidative phosphorylation
XM_011016428.1	29.6173	22.0691	17.2194	11.0854	C	LOC105118459	protein WALLS ARE THIN 1-like	GO:0016021,GO:0009705,GO:0005886,GO:0005774,GO:0022857,GO:0009851,GO:0010315,GO:0009734,GO:0071555,GO:0006952,GO:0009834,GO:0090355,GO:0090358,GO:0055085,GO:0006810,GO:0000162,GO:0009826	integral component of membrane|plant-type vacuole membrane|plasma membrane|vacuolar membrane|transmembrane transporter activity|auxin biosynthetic process|auxin efflux|auxin-activated signaling pathway|cell wall organization|defense response|plant-type secondary cell wall biogenesis|positive regulation of auxin metabolic process|positive regulation of tryptophan metabolic process|transmembrane tr…
XM_011011562.1	327.658	168.102	134.512	122.873	C	LOC105114864	uncharacterized LOC105114864
XM_011038232.1	16.8748	14.1471	11.1777	6.33967	C	LOC105134006	subtilisin-like protease	GO:0005618,GO:0016020,GO:0004252,GO:0008236,GO:0009827	cell wall|membrane|serine-type endopeptidase activity|serine-type peptidase activity|plant-type cell wall modification
XM_011021145.1	74.1726	38.7961	38.3454	27.9825	C	LOC105122191	delta(8)-fatty-acid desaturase-like	GO:0016021,GO:0046872,GO:0016491,GO:0006665	integral component of membrane|metal ion binding|oxidoreductase activity|sphingolipid metabolic process
XM_011029908.1	7.85539	3.71666	3.00686	2.96847	C	LOC105128304	uncharacterized LOC105128304
XM_011015284.1	16.713	8.66504	7.23077	6.31662	C	LOC105117565	probable nucleolar protein 5-1, transcript variant X1	GO:0005730,GO:0009506,GO:0042254	nucleolus|plasmodesma|ribosome biogenesis	ko03008	Ribosome biogenesis in eukaryotes
XM_011009653.1	177.614	107.824	91.7865	67.3578	C	LOC105113472	chlorophyll a-b binding protein CP24 10A, chloroplastic-like	GO:0009941,GO:0009535,GO:0016021,GO:0009523,GO:0010287,GO:0016168,GO:0031409,GO:0009768,GO:0018298,GO:0009416	chloroplast envelope|chloroplast thylakoid membrane|integral component of membrane|photosystem II|plastoglobule|chlorophyll binding|pigment binding|photosynthesis, light harvesting in photosystem I|protein-chromophore linkage|response to light stimulus	ko00196	Photosynthesis - antenna proteins
XM_011022640.1	3.49751	2.41638	2.18585	1.32929	C	LOC105123141	tryptophan--tRNA ligase, mitochondrial, transcript variant X2	GO:0009507,GO:0005739,GO:0005524,GO:0004830,GO:0006436	chloroplast|mitochondrion|ATP binding|tryptophan-tRNA ligase activity|tryptophanyl-tRNA aminoacylation	ko00970	Aminoacyl-tRNA biosynthesis
XM_011010495.1	21.1591	9.63658	8.30092	8.04522	C	LOC105114077	40S ribosomal protein S19-3-like, transcript variant X1	GO:0005829,GO:0022626,GO:0022627,GO:0005773,GO:0003735,GO:0006412	cytosol|cytosolic ribosome|cytosolic small ribosomal subunit|vacuole|structural constituent of ribosome|translation	ko03010	Ribosome
XM_011048869.1	7.82544	6.026	5.34351	2.98411	C	LOC105141602	microtubule-associated protein RP/EB family member 1A	GO:0010005,GO:0005815,GO:0009524,GO:0009574,GO:0005876,GO:0000922,GO:0008017,GO:0051301,GO:0007067,GO:0009652,GO:0016032	cortical microtubule, transverse to long axis|microtubule organizing center|phragmoplast|preprophase band|spindle microtubule|spindle pole|microtubule binding|cell division|mitotic nuclear division|thigmotropism|viral process
XM_011003540.1	12.175	7.63194	4.91174	4.66784	C	LOC105108991	probable thiol methyltransferase 2, transcript variant X1	GO:0009507,GO:0009941,GO:0018708	chloroplast|chloroplast envelope|thiol S-methyltransferase activity
XM_011034098.1	29.7318	26.4685	17.1014	11.3997	C	LOC105131226	auxin-induced protein 22B-like	GO:0005634,GO:0009734,GO:0006355,GO:0006351	nucleus|auxin-activated signaling pathway|regulation of transcription, DNA-templated|transcription, DNA-templated	ko04075	Plant hormone signal transduction
XM_011042644.1	205.384	100.168	95.1983	79.151	C	LOC105137066	elongation factor 1-alpha-like, transcript variant X3	GO:0005737,GO:0005525,GO:0003924,GO:0003746	cytoplasm|GTP binding|GTPase activity|translation elongation factor activity	ko03013	RNA transport
XM_011045718.1	16.278	14.7228	9.08932	6.27586	C	LOC105139320	indole-3-acetaldehyde oxidase-like	GO:0005829,GO:0051537,GO:0004031,GO:0009055,GO:0050660,GO:0050302,GO:0005506,GO:0016614,GO:0004854,GO:0009688,GO:0009851,GO:0009115	cytosol|2 iron, 2 sulfur cluster binding|aldehyde oxidase activity|electron carrier activity|flavin adenine dinucleotide binding|indole-3-acetaldehyde oxidase activity|iron ion binding|oxidoreductase activity, acting on CH-OH group of donors|xanthine dehydrogenase activity|abscisic acid biosynthetic process|auxin biosynthetic process|xanthine catabolic process	ko00906	Carotenoid biosynthesis
XM_011028190.1	4.93658	3.32034	2.79092	1.90511	C	LOC105127074	potassium channel AKT1-like	GO:0016021,GO:0005249	integral component of membrane|voltage-gated potassium channel activity
XM_011006025.1	53.6177	51.47	47.8968	20.6985	C	LOC105110848	probable xyloglucan endotransglucosylase/hydrolase protein B	GO:0048046,GO:0005618,GO:0004553,GO:0016762,GO:0042546,GO:0071555,GO:0010411	apoplast|cell wall|hydrolase activity, hydrolyzing O-glycosyl compounds|xyloglucan:xyloglucosyl transferase activity|cell wall biogenesis|cell wall organization|xyloglucan metabolic process
XM_011041261.1	62.074	36.6472	30.8658	23.9829	C	LOC105136074	60S ribosomal protein L30-like	GO:0005840,GO:0003735,GO:0006412	ribosome|structural constituent of ribosome|translation	ko03010	Ribosome
XM_011014697.1	6.94452	5.21582	3.73615	2.68481	C	LOC105117137	ETHYLENE INSENSITIVE 3-like 1 protein, transcript variant X2	GO:0005634,GO:0003700,GO:0044212,GO:0071281,GO:0042742,GO:0009873,GO:0006355,GO:0009723,GO:0001666,GO:0010182,GO:0006351	nucleus|transcription factor activity, sequence-specific DNA binding|transcription regulatory region DNA binding|cellular response to iron ion|defense response to bacterium|ethylene-activated signaling pathway|regulation of transcription, DNA-templated|response to ethylene|response to hypoxia|sugar mediated signaling pathway|transcription, DNA-templated	ko04075	Plant hormone signal transduction
XM_011032755.1	455.477	232.734	181.361	176.913	C	LOC105130306	phospho-2-dehydro-3-deoxyheptonate aldolase 1, chloroplastic-like	GO:0009507,GO:0005739,GO:0003849,GO:0009073,GO:0009423,GO:0009611	chloroplast|mitochondrion|3-deoxy-7-phosphoheptulonate synthase activity|aromatic amino acid family biosynthetic process|chorismate biosynthetic process|response to wounding	ko00400,ko01230	Phenylalanine, tyrosine and tryptophan biosynthesis|Biosynthesis of amino acids
XM_011028602.1	30.6166	21.7003	18.3776	11.8979	C	LOC105127342	ethylene-responsive transcription factor ERF061-like	GO:0005634,GO:0003677,GO:0003700,GO:0009873,GO:0010200,GO:0006351	nucleus|DNA binding|transcription factor activity, sequence-specific DNA binding|ethylene-activated signaling pathway|response to chitin|transcription, DNA-templated
XM_011046968.1	63.458	47.8569	26.8079	24.6647	C	LOC105140224	acidic endochitinase WIN6	GO:0008061,GO:0004568,GO:0016998,GO:0006032,GO:0006952,GO:0000272	chitin binding|chitinase activity|cell wall macromolecule catabolic process|chitin catabolic process|defense response|polysaccharide catabolic process
XM_011004259.1	50.1781	21.8413	20.2785	19.5036	C	LOC105109524	uncharacterized protein At4g22160-like
XM_011027349.1	4.81275	3.33907	2.99285	1.87142	C	LOC105126478	cyclin-D1-1-like	GO:0005634,GO:0007049,GO:0051301	nucleus|cell cycle|cell division
XM_011014991.1	44.587	37.3231	21.9615	17.3467	C	LOC105117353	rRNA-processing protein fcf2-like, transcript variant X2	GO:0005730,GO:0005634,GO:0006364	nucleolus|nucleus|rRNA processing
XM_011003289.1	16.0749	12.18	11.3457	6.25761	C	LOC105108823	transcription repressor MYB6-like	GO:0005634,GO:0003677,GO:0003700,GO:0009739,GO:0009753,GO:0009751,GO:0006351	nucleus|DNA binding|transcription factor activity, sequence-specific DNA binding|response to gibberellin|response to jasmonic acid|response to salicylic acid|transcription, DNA-templated
XM_011031462.1	639.226	310.441	299.761	249.101	C	LOC105129416	60S ribosomal protein L23-like	GO:0022625,GO:0005730,GO:0070180,GO:0003735,GO:0006412	cytosolic large ribosomal subunit|nucleolus|large ribosomal subunit rRNA binding|structural constituent of ribosome|translation	ko03010	Ribosome
XM_011029602.1	19.1916	19.0742	13.6644	7.48851	C	LOC105128085	alpha-galactosidase-like	GO:0048046,GO:0009505,GO:0052692,GO:0005975,GO:0071555,GO:0009965,GO:0009911,GO:0009620	apoplast|plant-type cell wall|raffinose alpha-galactosidase activity|carbohydrate metabolic process|cell wall organization|leaf morphogenesis|positive regulation of flower development|response to fungus	ko00052,ko00561,ko00600,ko00603	Galactose metabolism|Glycerolipid metabolism|Sphingolipid metabolism|Glycosphingolipid biosynthesis - globo series
XM_011002640.1	45.4146	33.2442	27.215	17.7337	C	LOC105108355	profilin-3	GO:0005737,GO:0005856	cytoplasm|cytoskeleton	ko04015,ko04810	Rap1 signaling pathway|Regulation of actin cytoskeleton
XM_011001953.1	22.695	20.9705	9.70125	8.87003	C	LOC105107876	phenolic glucoside malonyltransferase 1-like	GO:0005829,GO:0050736,GO:0009636	cytosol|O-malonyltransferase activity|response to toxic substance
XM_011008556.1	7.46709	3.57693	3.01373	2.93211	C	LOC105112737	ethylene-responsive transcription factor ERF010	GO:0005634,GO:0003677,GO:0003700,GO:0009873,GO:0006351	nucleus|DNA binding|transcription factor activity, sequence-specific DNA binding|ethylene-activated signaling pathway|transcription, DNA-templated
XM_011034370.1	176.18	142.711	136.912	69.2066	C	LOC105131390	ribulose bisphosphate carboxylase/oxygenase activase, chloroplastic-like, transcript variant X1	GO:0009570,GO:0005524	chloroplast stroma|ATP binding
XM_011023681.1	4.66881	3.82759	2.82947	1.83743	C	LOC105123901	reticulocalbin-2-like, transcript variant X3	GO:0005576,GO:0005509	extracellular region|calcium ion binding
XM_011037361.1	23.0382	11.5104	9.54078	9.07052	C	LOC105133392	TATA-binding protein-associated factor 2N-like	GO:0005634,GO:0003723,GO:0008270,GO:0006397,GO:0008380	nucleus|RNA binding|zinc ion binding|mRNA processing|RNA splicing
XM_011002561.1	10.7254	9.08302	8.18608	4.22304	C	LOC105108302	uncharacterized LOC105108302
XM_011034609.1	106.473	73.2641	73.2263	41.9425	C	LOC105131573	40S ribosomal protein S17-like, transcript variant X1	GO:0005840,GO:0003735,GO:0006412	ribosome|structural constituent of ribosome|translation	ko03010	Ribosome
XM_011003076.1	9.57364	5.25425	4.72955	3.77301	C	LOC105108663	uncharacterized LOC105108663, transcript variant X2
XM_011029546.1	1.71993	1.13642	0.921143	0.677895	C	LOC105128046	uncharacterized LOC105128046, transcript variant X1	GO:0005524,GO:0016887,GO:0004519,GO:0030983,GO:0006298,GO:0045910	ATP binding|ATPase activity|endonuclease activity|mismatched DNA binding|mismatch repair|negative regulation of DNA recombination	ko03430	Mismatch repair
XM_011022942.1	3714.82	2577.29	2116.43	1477.6	C	LOC105123372	ribulose bisphosphate carboxylase small chain, chloroplastic-like	GO:0009507,GO:0004497,GO:0016984,GO:0009853,GO:0019253	chloroplast|monooxygenase activity|ribulose-bisphosphate carboxylase activity|photorespiration|reductive pentose-phosphate cycle	ko00630,ko00710,ko01200	Glyoxylate and dicarboxylate metabolism|Carbon fixation in photosynthetic organisms|Carbon metabolism
XM_011010646.1	5.05428	3.48429	2.80677	2.01405	C	LOC105114178	uncharacterized LOC105114178, transcript variant X2	GO:0009507,GO:0009941,GO:0009706,GO:0009570,GO:0009534,GO:0009535,GO:0016021,GO:0031966,GO:0005739,GO:0009536,GO:0055035,GO:0044183,GO:0008219,GO:0061077,GO:0009658,GO:0009704,GO:0009793,GO:1904216	chloroplast|chloroplast envelope|chloroplast inner membrane|chloroplast stroma|chloroplast thylakoid|chloroplast thylakoid membrane|integral component of membrane|mitochondrial membrane|mitochondrion|plastid|plastid thylakoid membrane|protein binding involved in protein folding|cell death|chaperone-mediated protein folding|chloroplast organization|de-etiolation|embryo development ending in seed d…
XM_011044092.1	4.57431	3.52888	2.8425	1.83147	C	LOC105138091	alpha-L-fucosidase 3-like	GO:0048046,GO:0009505,GO:0004560,GO:0016788	apoplast|plant-type cell wall|alpha-L-fucosidase activity|hydrolase activity, acting on ester bonds	ko00511	Other glycan degradation
XM_011024105.1	5.25139	2.57723	2.41211	2.10384	C	LOC105124198	uncharacterized LOC105124198, transcript variant X1	GO:0016811,GO:0019740,GO:0006212	hydrolase activity, acting on carbon-nitrogen (but not peptide) bonds, in linear amides|nitrogen utilization|uracil catabolic process
XM_011002592.1	11.5031	7.03723	5.26852	4.60871	C	LOC105108322	U-box domain-containing protein 15-like, transcript variant X3	GO:0016874,GO:0004842	ligase activity|ubiquitin-protein transferase activity
XM_011001600.1	29.0629	23.1103	16.2842	11.6914	C	LOC105107610	uncharacterized LOC105107610
XM_011033239.1	78.2649	46.4157	40.0481	31.6689	C	LOC105130651	elongation factor 1-gamma-like, transcript variant X1	GO:0005737,GO:0005634,GO:0004364,GO:0003746,GO:0006749	cytoplasm|nucleus|glutathione transferase activity|translation elongation factor activity|glutathione metabolic process
XM_011042001.1	167.083	101.862	96.1367	67.6657	C	LOC105136600	calnexin homolog	GO:0005789,GO:0016021,GO:0005509,GO:0030246,GO:0006457	endoplasmic reticulum membrane|integral component of membrane|calcium ion binding|carbohydrate binding|protein folding	ko04141,ko04145,ko04612,ko04918	Protein processing in endoplasmic reticulum|Phagosome|Antigen processing and presentation|Thyroid hormone synthesis
XM_011042867.1	19.773	15.965	9.92148	8.02373	C	LOC105137202	xylem cysteine proteinase 2-like, transcript variant X1	GO:0005618,GO:0005615,GO:0005764,GO:0005886,GO:0004197,GO:0010623,GO:0051603	cell wall|extracellular space|lysosome|plasma membrane|cysteine-type endopeptidase activity|developmental programmed cell death|proteolysis involved in cellular protein catabolic process
XM_011007682.1	12.6884	9.82146	9.56463	5.16409	C	LOC105112095	bZIP transcription factor TRAB1-like, transcript variant X3	GO:0005634,GO:0043565,GO:0003700,GO:0009738,GO:0006351	nucleus|sequence-specific DNA binding|transcription factor activity, sequence-specific DNA binding|abscisic acid-activated signaling pathway|transcription, DNA-templated	ko04075	Plant hormone signal transduction
XM_011005177.1	67.4607	46.741	39.9036	27.4594	C	LOC105110210	protein disulfide isomerase-like 2-3	GO:0005783,GO:0005788,GO:0009505,GO:0003756,GO:0045454,GO:0006457,GO:0034976	endoplasmic reticulum|endoplasmic reticulum lumen|plant-type cell wall|protein disulfide isomerase activity|cell redox homeostasis|protein folding|response to endoplasmic reticulum stress	ko04141	Protein processing in endoplasmic reticulum
XM_011001499.1	5.25368	4.99973	3.26617	2.14532	C	LOC105107541	protein MITOFERRINLIKE 1, chloroplastic, transcript variant X1	GO:0009507,GO:0009941,GO:0009706,GO:0016021,GO:0009536,GO:0003735,GO:0006826,GO:0010039,GO:0006412	chloroplast|chloroplast envelope|chloroplast inner membrane|integral component of membrane|plastid|structural constituent of ribosome|iron ion transport|response to iron ion|translation
XM_011034388.1	382.985	178.629	163.092	156.534	C	LOC105131420	40S ribosomal protein S18-like	GO:0005618,GO:0005829,GO:0022626,GO:0022627,GO:0016020,GO:0005730,GO:0005886,GO:0009506,GO:0005840,GO:0005774,GO:0005773,GO:0019843,GO:0003735,GO:0006413	cell wall|cytosol|cytosolic ribosome|cytosolic small ribosomal subunit|membrane|nucleolus|plasma membrane|plasmodesma|ribosome|vacuolar membrane|vacuole|rRNA binding|structural constituent of ribosome|translational initiation	ko03010	Ribosome
XM_011027874.1	137.96	84.6948	61.3698	56.6669	C	LOC105126859	chloroplast stem-loop binding protein of 41 kDa a, chloroplastic	GO:0048046,GO:0009507,GO:0009941,GO:0009570,GO:0009534,GO:0010287,GO:0005840,GO:0010319,GO:0009579,GO:0003824,GO:0050662,GO:0008266,GO:0019843,GO:0009658,GO:0007623,GO:0032544,GO:0045893,GO:0045727,GO:0009735,GO:0006364	apoplast|chloroplast|chloroplast envelope|chloroplast stroma|chloroplast thylakoid|plastoglobule|ribosome|stromule|thylakoid|catalytic activity|coenzyme binding|poly(U) RNA binding|rRNA binding|chloroplast organization|circadian rhythm|plastid translation|positive regulation of transcription, DNA-templated|positive regulation of translation|response to cytokinin|rRNA processing
XM_011037891.1	8.08485	4.60243	4.5149	3.32334	C	LOC105133781	sterol 14-demethylase-like, transcript variant X1	GO:0005783,GO:0005794,GO:0016021,GO:0005886,GO:0020037,GO:0005506,GO:0008168,GO:0008398,GO:0070988,GO:0016126	endoplasmic reticulum|Golgi apparatus|integral component of membrane|plasma membrane|heme binding|iron ion binding|methyltransferase activity|sterol 14-demethylase activity|demethylation|sterol biosynthetic process	ko00100	Steroid biosynthesis
XM_011007873.1	327.854	157.421	139.03	135.072	C	LOC105112244	20 kDa chaperonin, chloroplastic-like, transcript variant X1	GO:0048046,GO:0009507,GO:0009941,GO:0009570,GO:0009535,GO:0005739,GO:0009536,GO:0009579,GO:0005524,GO:0005507,GO:1901671,GO:0006457,GO:0046686,GO:0009409	apoplast|chloroplast|chloroplast envelope|chloroplast stroma|chloroplast thylakoid membrane|mitochondrion|plastid|thylakoid|ATP binding|copper ion binding|positive regulation of superoxide dismutase activity|protein folding|response to cadmium ion|response to cold
XM_011021964.1	18.3595	11.3985	8.54462	7.57236	C	LOC105122703	rhodanese-like domain-containing protein 9, chloroplastic	GO:0009507,GO:0009534,GO:0009535,GO:0016021	chloroplast|chloroplast thylakoid|chloroplast thylakoid membrane|integral component of membrane
XM_011032760.1	162.107	74.986	73.2467	66.9058	C	LOC105130314	40S ribosomal protein S6-like	GO:0005840,GO:0003735,GO:0006412	ribosome|structural constituent of ribosome|translation	ko03010,ko04066,ko04150,ko04151,ko04910	Ribosome|HIF-1 signaling pathway|mTOR signaling pathway|PI3K-Akt signaling pathway|Insulin signaling pathway
XM_011001043.1	12.0179	7.72755	6.46246	4.9639	C	LOC105107203	protein notum homolog, transcript variant X2	GO:0005618,GO:0005576,GO:0016787,GO:0071555	cell wall|extracellular region|hydrolase activity|cell wall organization	ko04310	Wnt signaling pathway
XM_011020274.1	12.8666	7.44492	7.22693	5.33645	C	LOC105121576	mitochondrial carnitine/acylcarnitine carrier-like protein, transcript variant X2	GO:0009507,GO:0016021,GO:0005743,GO:0005739,GO:0009536,GO:0003735,GO:0006839,GO:0006412	chloroplast|integral component of membrane|mitochondrial inner membrane|mitochondrion|plastid|structural constituent of ribosome|mitochondrial transport|translation
XM_011022610.1	451.021	214.844	209.404	187.58	C	LOC105123113	40S ribosomal protein S27-2	GO:0005618,GO:0022626,GO:0022627,GO:0009506,GO:0005840,GO:0046872,GO:0003735,GO:0000028,GO:0006412	cell wall|cytosolic ribosome|cytosolic small ribosomal subunit|plasmodesma|ribosome|metal ion binding|structural constituent of ribosome|ribosomal small subunit assembly|translation	ko03010	Ribosome
XM_011020277.1	4.17866	2.62126	1.91988	1.73873	C	LOC105121576	mitochondrial carnitine/acylcarnitine carrier-like protein, transcript variant X5	GO:0009507,GO:0016021,GO:0005743,GO:0005739,GO:0009536,GO:0003735,GO:0006839,GO:0006412	chloroplast|integral component of membrane|mitochondrial inner membrane|mitochondrion|plastid|structural constituent of ribosome|mitochondrial transport|translation
XM_011041139.1	7.50048	5.06855	3.59521	3.12103	C	LOC105136004	ABC transporter G family member 15-like, transcript variant X1	GO:0016021,GO:0005886,GO:0005524,GO:0042626,GO:0080167,GO:0055085	integral component of membrane|plasma membrane|ATP binding|ATPase activity, coupled to transmembrane movement of substances|response to karrikin|transmembrane transport
XM_011031984.1	5.69426	3.28171	2.64105	2.37899	C	LOC105129776	pyruvate kinase isozyme A, chloroplastic-like	GO:0009507,GO:0005524,GO:0016301,GO:0000287,GO:0030955,GO:0004743	chloroplast|ATP binding|kinase activity|magnesium ion binding|potassium ion binding|pyruvate kinase activity	ko00010,ko00230,ko00620,ko01200,ko01230,ko04922	Glycolysis / Gluconeogenesis|Purine metabolism|Pyruvate metabolism|Carbon metabolism|Biosynthesis of amino acids|Glucagon signaling pathway
XM_011014576.1	40.4049	27.2818	19.9882	16.8817	C	LOC105117040	60S ribosomal protein L22-2-like	GO:0005829,GO:0022625,GO:0022626,GO:0005730,GO:0005886,GO:0009506,GO:0003735,GO:0006412	cytosol|cytosolic large ribosomal subunit|cytosolic ribosome|nucleolus|plasma membrane|plasmodesma|structural constituent of ribosome|translation	ko03010	Ribosome
XM_011009636.1	13.7183	12.8838	7.40855	5.73255	C	LOC105113459	myosin IB heavy chain-like, transcript variant X1	GO:0042641,GO:0005938,GO:0031252,GO:0097203,GO:0045335,GO:0030670,GO:0031143,GO:0016461,GO:0051015,GO:0030898,GO:0005524,GO:0000146,GO:0032031,GO:0033275,GO:0048870,GO:0006935,GO:0006887,GO:0006909,GO:0044655,GO:0044656,GO:0051707	actomyosin|cell cortex|cell leading edge|phagocytic cup lip|phagocytic vesicle|phagocytic vesicle membrane|pseudopodium|unconventional myosin complex|actin filament binding|actin-dependent ATPase activity|ATP binding|microfilament motor activity|myosin I head/neck binding|actin-myosin filament sliding|cell motility|chemotaxis|exocytosis|phagocytosis|phagosome reneutralization|regulation of post-l…
XM_011006235.1	31.1343	16.8459	14.018	13.0594	C	LOC105111009	aminoacyl tRNA synthase complex-interacting multifunctional protein 1	GO:0005829,GO:0005783,GO:0005615,GO:0005794,GO:0005634,GO:0030133,GO:0000049,GO:0001525,GO:0006915,GO:0007155,GO:0006006,GO:0006954,GO:0006412	cytosol|endoplasmic reticulum|extracellular space|Golgi apparatus|nucleus|transport vesicle|tRNA binding|angiogenesis|apoptotic process|cell adhesion|glucose metabolic process|inflammatory response|translation
XM_011011199.1	14.742	9.15135	6.3806	6.19303	C	LOC105114605	DAG protein, chloroplastic, transcript variant X2	GO:0009507,GO:0009941,GO:0009570,GO:1900865	chloroplast|chloroplast envelope|chloroplast stroma|chloroplast RNA modification
XM_011019653.1	8.49683	5.84404	5.00188	3.57782	C	LOC105121125	uncharacterized LOC105121125, transcript variant X2			ko03010	Ribosome
XM_011045130.1	21.9664	10.2247	9.91441	9.25732	C	LOC105138897	uncharacterized LOC105138897, transcript variant X3	GO:0009507,GO:0005739,GO:0000741,GO:0010197	chloroplast|mitochondrion|karyogamy|polar nucleus fusion
XM_011002359.1	7.38111	3.5441	3.2972	3.13614	C	LOC105108157	uncharacterized LOC105108157
XM_011040807.1	15.2712	10.7707	7.57084	6.5031	C	LOC105135776	uncharacterized GPI-anchored protein At4g28100-like, transcript variant X1	GO:0031225,GO:0046658	anchored component of membrane|anchored component of plasma membrane
XM_011004230.1	32.0335	22.9983	15.6449	13.6415	C	LOC105109501	protein trichome birefringence-like 39	GO:0005794,GO:0016021,GO:0009506,GO:0005773,GO:0016413,GO:0071554	Golgi apparatus|integral component of membrane|plasmodesma|vacuole|O-acetyltransferase activity|cell wall organization or biogenesis
XM_011017166.1	17.3131	13.6529	10.4533	7.37739	C	LOC105119065	uncharacterized LOC105119065	GO:0016021,GO:0005886	integral component of membrane|plasma membrane
XM_011046236.1	183.216	90.1403	86.6249	78.178	C	LOC105139690	chlorophyll a-b binding protein 13, chloroplastic	GO:0009941,GO:0009535,GO:0016021,GO:0009522,GO:0009523,GO:0010287,GO:0016168,GO:0046872,GO:0031409,GO:0009768,GO:0018298,GO:0009416	chloroplast envelope|chloroplast thylakoid membrane|integral component of membrane|photosystem I|photosystem II|plastoglobule|chlorophyll binding|metal ion binding|pigment binding|photosynthesis, light harvesting in photosystem I|protein-chromophore linkage|response to light stimulus	ko00196	Photosynthesis - antenna proteins
XM_011006642.1	54.9351	37.7245	35.7221	23.4811	C	LOC105111325	tubulin-folding cofactor A, transcript variant X4	GO:0005829,GO:0007023,GO:0007021	cytosol|post-chaperonin tubulin folding pathway|tubulin complex assembly
XM_011033226.1	28.1913	20.7136	19.6288	12.0767	C	LOC105130647	protein AIG1-like, transcript variant X1	GO:0005525,GO:0009617	GTP binding|response to bacterium
XM_011028290.1	18.147	14.287	10.0926	7.77711	C	LOC105127139	myb-related protein 3R-1-like, transcript variant X2	GO:0005634,GO:0003677	nucleus|DNA binding
XM_011025769.1	2.60996	1.89955	1.78601	1.11871	C	LOC105125362	transcription factor GTE8, transcript variant X3	GO:0005634,GO:0009738,GO:0051365,GO:0045892,GO:0009737,GO:0009409,GO:0009651,GO:0006351	nucleus|abscisic acid-activated signaling pathway|cellular response to potassium ion starvation|negative regulation of transcription, DNA-templated|response to abscisic acid|response to cold|response to salt stress|transcription, DNA-templated
XM_011008147.1	17.5956	9.57157	7.94664	7.57576	C	LOC105112440	uncharacterized LOC105112440
XM_011010477.1	150.325	123.525	111.986	64.7558	C	LOC105114064	cysteine proteinase COT44, transcript variant X2	GO:0008234	cysteine-type peptidase activity
XM_011003259.1	13.1819	6.5696	5.86178	5.69158	C	LOC105108803	probable inactive receptor kinase At1g48480	GO:0016021,GO:0005886,GO:0009506,GO:0005774,GO:0005524,GO:0004672	integral component of membrane|plasma membrane|plasmodesma|vacuolar membrane|ATP binding|protein kinase activity
XM_011030743.1	136.836	132.64	86.0293	59.1843	C	LOC105128896	probable protein phosphatase 2C 58	GO:0046872,GO:0004722	metal ion binding|protein serine/threonine phosphatase activity
XM_011027653.1	32.0606	20.2666	17.3282	13.8696	C	LOC105126705	histone H4	GO:0009507,GO:0005829,GO:0005730,GO:0000786,GO:0005886,GO:0009506,GO:0009579,GO:0005774,GO:0003677,GO:0006334	chloroplast|cytosol|nucleolus|nucleosome|plasma membrane|plasmodesma|thylakoid|vacuolar membrane|DNA binding|nucleosome assembly
XM_011050261.1	96.1674	51.4807	48.6575	42.2132	C	LOC105142571	uncharacterized LOC105142571
XM_011010293.1	62.0024	43.8614	30.4427	27.22	C	LOC105113924	bifunctional aspartate aminotransferase and glutamate/aspartate-prephenate aminotransferase-like	GO:0009507,GO:0033853,GO:0033854,GO:0042802,GO:0004069,GO:0080130,GO:0030170,GO:0009095,GO:0009094	chloroplast|aspartate-prephenate aminotransferase activity|glutamate-prephenate aminotransferase activity|identical protein binding|L-aspartate:2-oxoglutarate aminotransferase activity|L-phenylalanine:2-oxoglutarate aminotransferase activity|pyridoxal phosphate binding|aromatic amino acid family biosynthetic process, prephenate pathway|L-phenylalanine biosynthetic process	ko00350,ko00360,ko00400,ko00950,ko00960,ko01230	Tyrosine metabolism|Phenylalanine metabolism|Phenylalanine, tyrosine and tryptophan biosynthesis|Isoquinoline alkaloid biosynthesis|Tropane, piperidine and pyridine alkaloid biosynthesis|Biosynthesis of amino acids
XM_011010625.1	7.53799	6.67818	3.71181	3.31261	C	LOC105114161	probable calcium-binding protein CML15	GO:0005509	calcium ion binding	ko04626	Plant-pathogen interaction
XM_011011975.1	4.24139	4.15703	2.5449	1.86879	C	LOC105115164	uncharacterized LOC105115164, transcript variant X1	GO:0000127,GO:0006383,GO:0006351	transcription factor TFIIIC complex|transcription from RNA polymerase III promoter|transcription, DNA-templated
XM_011006160.1	163.821	82.2396	81.7842	72.2667	C	LOC105110944	60S ribosomal protein L27	GO:0005840,GO:0003735,GO:0006412	ribosome|structural constituent of ribosome|translation	ko03010	Ribosome
XM_011011708.1	5.3248	4.34968	3.17866	2.35761	C	LOC105114966	probable receptor protein kinase TMK1, transcript variant X1	GO:0005576,GO:0016021,GO:0005886,GO:0005524,GO:0004675,GO:0007165,GO:0007178	extracellular region|integral component of membrane|plasma membrane|ATP binding|transmembrane receptor protein serine/threonine kinase activity|signal transduction|transmembrane receptor protein serine/threonine kinase signaling pathway
XM_011045591.1	283.112	189.826	156.193	125.371	C	LOC105139219	butyrate--CoA ligase AAE11, peroxisomal-like	GO:0005777,GO:0016874,GO:0006631	peroxisome|ligase activity|fatty acid metabolic process
XM_011011388.1	148.607	70.7741	66.9727	65.8448	C	LOC105114735	uncharacterized LOC105114735			ko00190	Oxidative phosphorylation
XM_011019180.1	199.347	135.242	104.165	88.4566	C	LOC105120799	3-phosphoshikimate 1-carboxyvinyltransferase 2-like	GO:0009507,GO:0003866,GO:0009073,GO:0009423,GO:0009635	chloroplast|3-phosphoshikimate 1-carboxyvinyltransferase activity|aromatic amino acid family biosynthetic process|chorismate biosynthetic process|response to herbicide	ko00400,ko01230	Phenylalanine, tyrosine and tryptophan biosynthesis|Biosynthesis of amino acids
XM_011032103.1	72.4953	34.8942	32.8423	32.1888	C	LOC105129863	stress enhanced protein 1, chloroplastic	GO:0009535,GO:0016021,GO:0009523,GO:0016168,GO:0071486,GO:0071492,GO:0015979,GO:0009644,GO:0009611	chloroplast thylakoid membrane|integral component of membrane|photosystem II|chlorophyll binding|cellular response to high light intensity|cellular response to UV-A|photosynthesis|response to high light intensity|response to wounding
XM_011018728.1	223.345	123.516	104.744	99.1838	C	LOC105120502	50S ribosomal protein 6, chloroplastic	GO:0009507,GO:0005840,GO:0019843,GO:0003735,GO:0006412	chloroplast|ribosome|rRNA binding|structural constituent of ribosome|translation
XM_011004266.1	25.3637	19.4874	19.279	11.2949	C	LOC105109502	ferritin-3, chloroplastic	GO:0009507,GO:0008199,GO:0004322,GO:0006879,GO:0006826	chloroplast|ferric iron binding|ferroxidase activity|cellular iron ion homeostasis|iron ion transport	ko04978	Mineral absorption
XM_011002387.1	3.30902	2.93566	2.55059	1.47399	C	LOC105108186	homeobox-leucine zipper protein MERISTEM L1-like, transcript variant X3	GO:0005634,GO:0003677,GO:0008289,GO:0043565,GO:0003700,GO:0048825,GO:0090627,GO:0009845,GO:0006351	nucleus|DNA binding|lipid binding|sequence-specific DNA binding|transcription factor activity, sequence-specific DNA binding|cotyledon development|plant epidermal cell differentiation|seed germination|transcription, DNA-templated
XM_011005318.1	16.4934	10.7746	10.0798	7.35431	C	LOC105110319	glycine-rich RNA-binding protein 2, mitochondrial-like, transcript variant X3	GO:0005739,GO:0005524,GO:0005507,GO:0003690,GO:0003723,GO:0003697,GO:0001072,GO:0009631,GO:0009409,GO:0006970,GO:0009651,GO:0009414,GO:0009845,GO:0031564	mitochondrion|ATP binding|copper ion binding|double-stranded DNA binding|RNA binding|single-stranded DNA binding|transcription antitermination factor activity, RNA binding|cold acclimation|response to cold|response to osmotic stress|response to salt stress|response to water deprivation|seed germination|transcription antitermination
XM_011011544.1	17.6592	8.95713	8.88113	7.89361	C	LOC105114852	protein IQ-DOMAIN 1	GO:0005634	nucleus
XM_011032050.1	9.70915	6.25648	4.76549	4.36952	C	LOC105129818	ankyrin repeat domain-containing protein EMB506, chloroplastic-like	GO:0009507	chloroplast
XM_011042682.1	5.18272	4.61259	4.04278	2.3365	C	LOC105137090	aminodeoxychorismate synthase, chloroplastic, transcript variant X2	GO:0009507,GO:0046820,GO:0016833,GO:0046656,GO:0006541,GO:0046654	chloroplast|4-amino-4-deoxychorismate synthase activity|oxo-acid-lyase activity|folic acid biosynthetic process|glutamine metabolic process|tetrahydrofolate biosynthetic process	ko00790	Folate biosynthesis
XM_011037351.1	106.638	59.7408	54.1921	48.0891	C	LOC105133383	putative cytochrome c oxidase subunit 5b-like	GO:0005743,GO:0005739,GO:0004129,GO:0046872	mitochondrial inner membrane|mitochondrion|cytochrome-c oxidase activity|metal ion binding	ko00190,ko04260	Oxidative phosphorylation|Cardiac muscle contraction
XM_011044908.1	170.829	113.552	83.4374	77.1549	C	LOC105138734	histone H4	GO:0009507,GO:0005829,GO:0005730,GO:0000786,GO:0005886,GO:0009506,GO:0009579,GO:0005774,GO:0003677,GO:0006334	chloroplast|cytosol|nucleolus|nucleosome|plasma membrane|plasmodesma|thylakoid|vacuolar membrane|DNA binding|nucleosome assembly
XM_011011699.1	490.042	301.931	262.022	222.034	C	LOC105114959	40S ribosomal protein S14	GO:0005840,GO:0003735,GO:0006412	ribosome|structural constituent of ribosome|translation	ko03010	Ribosome
XM_011039191.1	6.97051	4.91098	4.32218	3.15946	C	LOC105134686	uncharacterized LOC105134686
XM_011009957.1	20.9652	11.4398	11.0846	9.52736	C	LOC105113679	CTL-like protein DDB_G0274487	GO:0016021	integral component of membrane
XM_011043890.1	11.416	9.7332	6.46157	5.19039	C	LOC105137940	histone H1-like	GO:0000786,GO:0005634,GO:0003677,GO:0006334	nucleosome|nucleus|DNA binding|nucleosome assembly
XM_011021946.1	7.76786	7.1729	6.30029	3.53199	C	LOC105122687	uncharacterized LOC105122687	GO:0016021,GO:0000741,GO:0010197,GO:0009651,GO:0006810	integral component of membrane|karyogamy|polar nucleus fusion|response to salt stress|transport
XM_011038577.1	137.194	85.5388	63.664	62.41	C	LOC105134239	60S ribosomal protein L22-2	GO:0005829,GO:0022625,GO:0022626,GO:0005730,GO:0005886,GO:0009506,GO:0003735,GO:0006412	cytosol|cytosolic large ribosomal subunit|cytosolic ribosome|nucleolus|plasma membrane|plasmodesma|structural constituent of ribosome|translation	ko03010	Ribosome
XM_011043924.1	19.364	12.3473	11.346	8.81053	C	LOC105137960	dnaJ protein ERDJ3B	GO:0005783,GO:0005788,GO:0005886,GO:0052033,GO:0006457	endoplasmic reticulum|endoplasmic reticulum lumen|plasma membrane|pathogen-associated molecular pattern dependent induction by symbiont of host innate immune response|protein folding	ko04141	Protein processing in endoplasmic reticulum
XM_011036615.1	98.4829	73.4563	53.6364	44.8245	C	LOC105132885	L-ascorbate oxidase homolog	GO:0005576,GO:0005507,GO:0016491	extracellular region|copper ion binding|oxidoreductase activity
XM_011025414.1	344.448	168.775	157.842	157.227	C	LOC105125110	60S ribosomal protein L18-2	GO:0009507,GO:0022625,GO:0015934,GO:0005886,GO:0005774,GO:0005773,GO:0003723,GO:0003735,GO:0006412	chloroplast|cytosolic large ribosomal subunit|large ribosomal subunit|plasma membrane|vacuolar membrane|vacuole|RNA binding|structural constituent of ribosome|translation	ko03010	Ribosome
XM_011029581.1	3.60031	3.22955	3.01226	1.64431	C	LOC105128067	RNA polymerase II C-terminal domain phosphatase-like 1, transcript variant X2	GO:0016591,GO:0005634,GO:0008420,GO:0046872,GO:0016791,GO:0004721,GO:0004647,GO:0003723,GO:0009738,GO:0070940,GO:0007275,GO:0045892,GO:0009651,GO:0009611,GO:0006351	DNA-directed RNA polymerase II, holoenzyme|nucleus|CTD phosphatase activity|metal ion binding|phosphatase activity|phosphoprotein phosphatase activity|phosphoserine phosphatase activity|RNA binding|abscisic acid-activated signaling pathway|dephosphorylation of RNA polymerase II C-terminal domain|multicellular organism development|negative regulation of transcription, DNA-templated|response to sal…
XM_011039583.1	329.82	219.208	157.628	151.034	C	LOC105134952	linoleate 13S-lipoxygenase 2-1, chloroplastic-like	GO:0009570,GO:0009534,GO:0016165,GO:0046872,GO:0031408	chloroplast stroma|chloroplast thylakoid|linoleate 13S-lipoxygenase activity|metal ion binding|oxylipin biosynthetic process	ko00591,ko00592	Linoleic acid metabolism|alpha-Linolenic acid metabolism
XM_011018663.1	21.942	18.217	17.341	10.0647	C	LOC105120466	transcription factor bHLH93-like	GO:0005634,GO:0003677,GO:0003700,GO:0007275,GO:0006351	nucleus|DNA binding|transcription factor activity, sequence-specific DNA binding|multicellular organism development|transcription, DNA-templated
XM_011028790.1	442.561	246.22	242.289	203.369	C	LOC105127473	60S ribosomal protein L35	GO:0005840,GO:0003735,GO:0006412	ribosome|structural constituent of ribosome|translation	ko03010	Ribosome
XM_011019782.1	22.2679	14.2368	11.425	10.2346	C	LOC105121222	putative glutamine amidotransferase YLR126C	GO:0005737,GO:0034399,GO:0016740,GO:0006878,GO:0006879,GO:0006541	cytoplasm|nuclear periphery|transferase activity|cellular copper ion homeostasis|cellular iron ion homeostasis|glutamine metabolic process
XM_011032012.1	25.3758	15.8395	12.5003	11.6652	C	LOC105129792	uncharacterized LOC105129792
XM_011014491.1	8.65679	5.96085	5.95985	3.98356	C	LOC105116972	probable magnesium transporter NIPA9	GO:0005769,GO:0016021,GO:0005886,GO:0015095,GO:0015693	early endosome|integral component of membrane|plasma membrane|magnesium ion transmembrane transporter activity|magnesium ion transport
XM_011028555.1	19.6812	11.1246	10.8273	9.06032	C	LOC105127308	uncharacterized LOC105127308, transcript variant X1
XM_011018185.1	11.0652	6.10696	5.26732	5.09421	C	LOC105119990	TPR repeat-containing thioredoxin TTL1-like, transcript variant X2	GO:0005623,GO:0009738,GO:0045454,GO:0009789,GO:0009737,GO:0006970,GO:0009651	cell|abscisic acid-activated signaling pathway|cell redox homeostasis|positive regulation of abscisic acid-activated signaling pathway|response to abscisic acid|response to osmotic stress|response to salt stress
XM_011043569.1	27.1168	20.9215	19.2115	12.4892	C	LOC105137734	26S proteasome non-ATPase regulatory subunit 1 homolog A-like, transcript variant X2	GO:0005829,GO:0000502,GO:0030234,GO:0042176	cytosol|proteasome complex|enzyme regulator activity|regulation of protein catabolic process	ko03050	Proteasome
XM_011031098.1	402.171	220.736	218.538	185.714	C	LOC105129151	chlorophyll a-b binding protein 13, chloroplastic-like	GO:0009941,GO:0009535,GO:0016021,GO:0009522,GO:0009523,GO:0010287,GO:0016168,GO:0046872,GO:0031409,GO:0009768,GO:0018298,GO:0009416	chloroplast envelope|chloroplast thylakoid membrane|integral component of membrane|photosystem I|photosystem II|plastoglobule|chlorophyll binding|metal ion binding|pigment binding|photosynthesis, light harvesting in photosystem I|protein-chromophore linkage|response to light stimulus	ko00196	Photosynthesis - antenna proteins
XM_011018412.1	5.36014	4.13168	2.78364	2.4792	C	LOC105120211	F-box protein FBW2, transcript variant X3	GO:0005634,GO:0010629,GO:0010608,GO:0016567,GO:0009737	nucleus|negative regulation of gene expression|posttranscriptional regulation of gene expression|protein ubiquitination|response to abscisic acid
XM_011022196.1	154.95	96.4501	81.5604	71.8883	C	LOC105122861	nascent polypeptide-associated complex subunit alpha-like protein 1	GO:0005829,GO:0022626,GO:0009506,GO:0015031,GO:0009651	cytosol|cytosolic ribosome|plasmodesma|protein transport|response to salt stress
XM_011007284.1	559.715	374.998	268.481	259.696	C	LOC105111821	4,5-DOPA dioxygenase extradiol-like	GO:0005737,GO:0046566,GO:0008198,GO:0050297,GO:0008270,GO:0006725,GO:0055114	cytoplasm|DOPA dioxygenase activity|ferrous iron binding|stizolobate synthase activity|zinc ion binding|cellular aromatic compound metabolic process|oxidation-reduction process	ko00965	Betalain biosynthesis
XM_011025394.1	145.282	93.0995	88.9934	67.5984	C	LOC105125094	60S ribosomal protein L22-2-like	GO:0005829,GO:0022625,GO:0022626,GO:0005730,GO:0005886,GO:0009506,GO:0003735,GO:0006412	cytosol|cytosolic large ribosomal subunit|cytosolic ribosome|nucleolus|plasma membrane|plasmodesma|structural constituent of ribosome|translation	ko03010	Ribosome
XM_011006678.1	4.19306	2.42221	2.27867	1.95372	C	LOC105111351	serine/arginine-rich splicing factor SC35-like, transcript variant X4	GO:0005829,GO:0016020,GO:0016607,GO:0005681,GO:0000166,GO:0003723,GO:0000398,GO:0008380	cytosol|membrane|nuclear speck|spliceosomal complex|nucleotide binding|RNA binding|mRNA splicing, via spliceosome|RNA splicing	ko03040	Spliceosome
XM_011032220.1	76.9051	48.3719	43.4589	35.8392	C	LOC105129945	uncharacterized LOC105129945
XM_011025412.1	43.4643	25.4821	21.6179	20.2613	C	LOC105125108	bidirectional sugar transporter SWEET16-like	GO:0016021,GO:0005887,GO:0051119,GO:0034219,GO:0008643	integral component of membrane|integral component of plasma membrane|sugar transmembrane transporter activity|carbohydrate transmembrane transport|carbohydrate transport
XM_011003720.1	61.2212	51.0497	44.968	28.6036	C	LOC105109121	peroxiredoxin-2F, mitochondrial	GO:0005759,GO:0005739,GO:0004601,GO:0051920,GO:0098869,GO:0046686,GO:0006979	mitochondrial matrix|mitochondrion|peroxidase activity|peroxiredoxin activity|cellular oxidant detoxification|response to cadmium ion|response to oxidative stress
XM_011041978.1	440.01	239.941	228.794	205.596	C	LOC105136576	60S ribosomal protein L34-like	GO:0005840,GO:0003735,GO:0006412	ribosome|structural constituent of ribosome|translation	ko03010	Ribosome
XM_011025374.1	3.61552	2.56349	2.27915	1.69147	C	LOC105125076	formin-like protein 11	GO:0016021,GO:0003779	integral component of membrane|actin binding
XM_011030516.1	66.0262	52.6909	42.1948	30.9479	C	LOC105128727	probable arabinose 5-phosphate isomerase	GO:0019146,GO:0005524,GO:0030246,GO:0009103	arabinose-5-phosphate isomerase activity|ATP binding|carbohydrate binding|lipopolysaccharide biosynthetic process	ko00540	Lipopolysaccharide biosynthesis
XM_011011015.1	81.7307	46.2022	38.7006	38.3409	C	LOC105114438	uncharacterized LOC105114438
XM_011023431.1	16.9647	13.1514	11.6969	7.97179	C	LOC105123725	probable transmembrane ascorbate ferrireductase 3	GO:0016021,GO:0046872,GO:0016491	integral component of membrane|metal ion binding|oxidoreductase activity
XM_011050259.1	115.841	58.8362	56.7277	54.4666	C	LOC105142570	uncharacterized LOC105142570
XM_011027908.1	32.7365	20.4296	17.7635	15.405	C	LOC105126890	photosystem II repair protein PSB27-H1, chloroplastic-like	GO:0009507,GO:0009534,GO:0009535,GO:0009579,GO:0010207,GO:0010206	chloroplast|chloroplast thylakoid|chloroplast thylakoid membrane|thylakoid|photosystem II assembly|photosystem II repair	ko00195	Photosynthesis
XM_011040408.1	5.30173	3.63578	2.8933	2.49812	C	LOC105135512	MATE efflux family protein 5-like, transcript variant X1	GO:0016021,GO:0015297,GO:0015238	integral component of membrane|antiporter activity|drug transmembrane transporter activity
XM_011008607.1	24.7777	18.2396	14.434	11.6874	C	LOC105112766	probable adenylate kinase 7, mitochondrial	GO:0005739,GO:0004017,GO:0005524	mitochondrion|adenylate kinase activity|ATP binding	ko00230	Purine metabolism
XM_011049011.1	61.306	39.138	34.4748	28.9194	C	LOC105141702	carbonic anhydrase 2	GO:0048046,GO:0009507,GO:0009941,GO:0009570,GO:0009535,GO:0016020,GO:0005886,GO:0010319,GO:0009579,GO:0004089,GO:0008270,GO:0015976,GO:0042742,GO:0009817,GO:2000122,GO:0015979,GO:0010119,GO:0010037,GO:0009409	apoplast|chloroplast|chloroplast envelope|chloroplast stroma|chloroplast thylakoid membrane|membrane|plasma membrane|stromule|thylakoid|carbonate dehydratase activity|zinc ion binding|carbon utilization|defense response to bacterium|defense response to fungus, incompatible interaction|negative regulation of stomatal complex development|photosynthesis|regulation of stomatal movement|response to ca…	ko00910	Nitrogen metabolism
XM_011010733.1	207.847	150.739	101.685	98.4764	C	LOC105114242	glutamine synthetase leaf isozyme, chloroplastic-like, transcript variant X1	GO:0009507,GO:0005524,GO:0004356,GO:0006542	chloroplast|ATP binding|glutamate-ammonia ligase activity|glutamine biosynthetic process	ko00220,ko00250,ko00630,ko00910,ko01230,ko02020,ko04724,ko04727	Arginine biosynthesis|Alanine, aspartate and glutamate metabolism|Glyoxylate and dicarboxylate metabolism|Nitrogen metabolism|Biosynthesis of amino acids|Two-component system|Glutamatergic synapse|GABAergic synapse
XM_011047960.1	620.986	308.87	298.207	294.845	C	LOC105140917	60S acidic ribosomal protein P2B-like	GO:0005840,GO:0003735,GO:0006414	ribosome|structural constituent of ribosome|translational elongation	ko03010	Ribosome
XM_011046934.1	141.927	91.602	76.9168	67.4019	C	LOC105140197	mitochondrial dicarboxylate/tricarboxylate transporter DTC-like	GO:0005618,GO:0009507,GO:0009941,GO:0016021,GO:0005743,GO:0005739,GO:0009506,GO:0005774,GO:0005310,GO:0015142,GO:0006835,GO:0035674	cell wall|chloroplast|chloroplast envelope|integral component of membrane|mitochondrial inner membrane|mitochondrion|plasmodesma|vacuolar membrane|dicarboxylic acid transmembrane transporter activity|tricarboxylic acid transmembrane transporter activity|dicarboxylic acid transport|tricarboxylic acid transmembrane transport
XM_011028827.1	139.018	134.319	119.683	66.0913	C	LOC105127499	aquaporin TIP1-3-like	GO:0042807,GO:0016021,GO:0009705,GO:0015254,GO:0015204,GO:0015250,GO:0015793,GO:0034220,GO:0071918,GO:0015840,GO:0006833	central vacuole|integral component of membrane|plant-type vacuole membrane|glycerol channel activity|urea transmembrane transporter activity|water channel activity|glycerol transport|ion transmembrane transport|urea transmembrane transport|urea transport|water transport
XM_011034198.1	15.1744	12.1995	11.7324	7.23494	C	LOC105131284	cysteine synthase-like, transcript variant X2	GO:0005737,GO:0047458,GO:0004124,GO:0050461,GO:0050234,GO:0006535	cytoplasm|beta-pyrazolylalanine synthase activity|cysteine synthase activity|L-mimosine synthase activity|pyrazolylalanine synthase activity|cysteine biosynthetic process from serine	ko00270,ko00920,ko01200,ko01230	Cysteine and methionine metabolism|Sulfur metabolism|Carbon metabolism|Biosynthesis of amino acids
XM_011005896.1	62.5429	42.9483	37.6149	29.9888	C	LOC105110743	40S ribosomal protein S9-2, transcript variant X1	GO:0005829,GO:0016020,GO:0009506,GO:0015935,GO:0019843,GO:0003735,GO:0006412	cytosol|membrane|plasmodesma|small ribosomal subunit|rRNA binding|structural constituent of ribosome|translation	ko03010	Ribosome
XM_011007250.1	21.0651	15.797	10.1374	10.11	C	LOC105111798	GDSL esterase/lipase At5g14450, transcript variant X1	GO:0005576,GO:0009505,GO:0009506,GO:0016788,GO:0016042	extracellular region|plant-type cell wall|plasmodesma|hydrolase activity, acting on ester bonds|lipid catabolic process
XM_011019702.1	428.983	245.313	209.606	206.294	C	LOC105121162	NADP-dependent glyceraldehyde-3-phosphate dehydrogenase-like, transcript variant X2	GO:0005737,GO:0008886	cytoplasm|glyceraldehyde-3-phosphate dehydrogenase (NADP+) (non-phosphorylating) activity	ko00010,ko00030,ko01200	Glycolysis / Gluconeogenesis|Pentose phosphate pathway|Carbon metabolism
XM_011009724.1	106.456	70.9121	59.9081	51.3335	C	LOC105113520	peroxisomal membrane protein PMP22-like	GO:0016021,GO:0005778	integral component of membrane|peroxisomal membrane	ko04146	Peroxisome
XM_011027073.1	1286.73	729.734	630.009	621.228	C	LOC105126252	60S acidic ribosomal protein P1, transcript variant X4	GO:0005840,GO:0003735,GO:0006414	ribosome|structural constituent of ribosome|translational elongation	ko03010	Ribosome
XM_011013634.1	26.8001	25.1164	21.0359	12.9571	C	LOC105116327	erlin-1-like, transcript variant X1	GO:0005737,GO:0005783,GO:0005789,GO:0070062,GO:0016021,GO:0045121,GO:0005886,GO:0043234,GO:0031625,GO:0008203,GO:0030433,GO:0045541,GO:0045717,GO:0032933	cytoplasm|endoplasmic reticulum|endoplasmic reticulum membrane|extracellular exosome|integral component of membrane|membrane raft|plasma membrane|protein complex|ubiquitin protein ligase binding|cholesterol metabolic process|ER-associated ubiquitin-dependent protein catabolic process|negative regulation of cholesterol biosynthetic process|negative regulation of fatty acid biosynthetic process|SRE…
XM_011028874.1	18.7714	17.4543	9.09628	9.07642	C	LOC105127532	RING-H2 finger protein ATL52-like	GO:0016021,GO:0008270,GO:0016567	integral component of membrane|zinc ion binding|protein ubiquitination
XM_011046056.1	107.309	59.9475	55.5633	51.9755	C	LOC105139578	protein disulfide isomerase-like 1-4	GO:0005618,GO:0009507,GO:0005783,GO:0005788,GO:0005576,GO:0005739,GO:0005634,GO:0005774,GO:0003756,GO:0045454,GO:0006457,GO:0034976,GO:0006979	cell wall|chloroplast|endoplasmic reticulum|endoplasmic reticulum lumen|extracellular region|mitochondrion|nucleus|vacuolar membrane|protein disulfide isomerase activity|cell redox homeostasis|protein folding|response to endoplasmic reticulum stress|response to oxidative stress	ko04141	Protein processing in endoplasmic reticulum
XM_011048364.1	428.767	284.952	210.566	207.836	C	LOC105141205	probable aquaporin PIP2-8	GO:0016021,GO:0016020,GO:0005886,GO:0009506,GO:0005773,GO:0015254,GO:0015250,GO:0015793,GO:0034220,GO:0009737,GO:0006833	integral component of membrane|membrane|plasma membrane|plasmodesma|vacuole|glycerol channel activity|water channel activity|glycerol transport|ion transmembrane transport|response to abscisic acid|water transport
XM_011028735.1	129.355	83.286	68.5196	62.7575	C	LOC105127438	50S ribosomal protein L10, chloroplastic-like	GO:0009507,GO:0005840,GO:0019843,GO:0042254	chloroplast|ribosome|rRNA binding|ribosome biogenesis	ko03010	Ribosome
XM_011019738.1	11.5416	7.03775	6.26008	5.61672	C	LOC105121189	serine carboxypeptidase 24-like, transcript variant X1	GO:0005615,GO:0004185,GO:0009742,GO:0006508,GO:0051603	extracellular space|serine-type carboxypeptidase activity|brassinosteroid mediated signaling pathway|proteolysis|proteolysis involved in cellular protein catabolic process
XM_011011899.1	35.412	23.5012	18.3	17.2802	C	LOC105115108	glucose-6-phosphate 1-dehydrogenase, chloroplastic, transcript variant X1	GO:0009507,GO:0004345,GO:0050661,GO:0006006,GO:0006098	chloroplast|glucose-6-phosphate dehydrogenase activity|NADP binding|glucose metabolic process|pentose-phosphate shunt	ko00030,ko00480,ko01200	Pentose phosphate pathway|Glutathione metabolism|Carbon metabolism
XM_011042523.1	55.5535	47.7049	30.3501	27.1477	C	LOC105136985	uncharacterized LOC105136985
XM_011002378.1	25.6905	17.1821	16.0322	12.5856	C	LOC105108179	uncharacterized LOC105108179
XM_011025731.1	200.25	104.778	99.5238	98.1011	C	LOC105125331	60S ribosomal protein L17-2-like, transcript variant X2	GO:0022625,GO:0022626,GO:0016020,GO:0005730,GO:0009506,GO:0005773,GO:0003735,GO:0006412	cytosolic large ribosomal subunit|cytosolic ribosome|membrane|nucleolus|plasmodesma|vacuole|structural constituent of ribosome|translation	ko03010	Ribosome
XM_011043136.1	27.7061	19.6896	19.2738	13.5797	C	LOC105137414	pre-mRNA-processing factor 19 homolog 2-like	GO:0005618,GO:0009507,GO:0080008,GO:0005634,GO:0005681,GO:0016874,GO:0061630,GO:0042742,GO:0006281,GO:0045087,GO:0006397,GO:0070534,GO:0008380	cell wall|chloroplast|Cul4-RING E3 ubiquitin ligase complex|nucleus|spliceosomal complex|ligase activity|ubiquitin protein ligase activity|defense response to bacterium|DNA repair|innate immune response|mRNA processing|protein K63-linked ubiquitination|RNA splicing	ko03040,ko04120	Spliceosome|Ubiquitin mediated proteolysis
XM_011006206.1	134.785	78.3045	75.9629	66.1513	C	LOC105110984	NADH-ubiquinone oxidoreductase 20.9 kDa subunit
XM_011007155.1	7.8062	7.39404	6.98339	3.83259	C	LOC105111711	WD repeat-containing protein 91-like, transcript variant X2
XM_011034103.1	197.866	112.058	110.114	97.1827	C	LOC105131228	nucleoside diphosphate kinase 1	GO:0005524,GO:0046872,GO:0004550,GO:0070301,GO:0006241,GO:0006183,GO:0006165,GO:0006228	ATP binding|metal ion binding|nucleoside diphosphate kinase activity|cellular response to hydrogen peroxide|CTP biosynthetic process|GTP biosynthetic process|nucleoside diphosphate phosphorylation|UTP biosynthetic process	ko00230,ko00240	Purine metabolism|Pyrimidine metabolism
XM_011015784.1	10.1315	7.12177	6.06054	4.97633	C	LOC105117959	T-complex protein 1 subunit delta-like	GO:0005829,GO:0005524,GO:0006457,GO:0046686	cytosol|ATP binding|protein folding|response to cadmium ion
XM_011012145.1	247.222	221.132	122.433	121.942	C	LOC105115311	phenylalanine ammonia-lyase	GO:0005737,GO:0045548,GO:0009800,GO:0006559	cytoplasm|phenylalanine ammonia-lyase activity|cinnamic acid biosynthetic process|L-phenylalanine catabolic process	ko00360,ko00940	Phenylalanine metabolism|Phenylpropanoid biosynthesis
XM_011023342.1	22.2563	18.6252	15.4231	11.0172	C	LOC105123649	nucleobase-ascorbate transporter 7	GO:0016021,GO:0005886,GO:0009506,GO:0005215,GO:0055085	integral component of membrane|plasma membrane|plasmodesma|transporter activity|transmembrane transport
XM_011027164.1	24.238	14.2893	12.2909	12.01	C	LOC105126331	DNA topoisomerase 2-like, transcript variant X2	GO:0005634,GO:0005524,GO:0003677,GO:0003916,GO:0003918,GO:0046872,GO:0006265,GO:0044774,GO:0000712,GO:0000819	nucleus|ATP binding|DNA binding|DNA topoisomerase activity|DNA topoisomerase type II (ATP-hydrolyzing) activity|metal ion binding|DNA topological change|mitotic DNA integrity checkpoint|resolution of meiotic recombination intermediates|sister chromatid segregation
XM_011019184.1	255.041	140.925	133.455	126.391	C	LOC105120802	40S ribosomal protein S13	GO:0022627,GO:0005730,GO:0070181,GO:0003735,GO:0006412	cytosolic small ribosomal subunit|nucleolus|small ribosomal subunit rRNA binding|structural constituent of ribosome|translation	ko03010	Ribosome
XM_011050089.1	41.0099	22.3613	21.553	20.3255	C	LOC105142452	uncharacterized LOC105142452
XM_011005759.1	20.2304	12.0723	11.2139	10.0439	C	LOC105110658	uncharacterized LOC105110658
XM_011015555.1	26.7209	23.6056	17.914	13.272	C	LOC105117793	phosphoglycerate kinase, chloroplastic	GO:0009507,GO:0005524,GO:0004618,GO:0006096,GO:0019253	chloroplast|ATP binding|phosphoglycerate kinase activity|glycolytic process|reductive pentose-phosphate cycle	ko00010,ko00710,ko01200,ko01230	Glycolysis / Gluconeogenesis|Carbon fixation in photosynthetic organisms|Carbon metabolism|Biosynthesis of amino acids
XM_011009151.1	54.5949	35.0095	29.6322	27.119	C	LOC105113122	ornithine carbamoyltransferase, chloroplastic	GO:0009507,GO:0016597,GO:0004585,GO:0006526	chloroplast|amino acid binding|ornithine carbamoyltransferase activity|arginine biosynthetic process	ko00220,ko01230	Arginine biosynthesis|Biosynthesis of amino acids
XM_011031490.1	54.6353	52.8839	43.3036	27.2317	C	LOC105129430	probable plastid-lipid-associated protein 6, chloroplastic, transcript variant X1	GO:0009507,GO:0009941,GO:0009534,GO:0009535,GO:0016020,GO:0005634,GO:0005886,GO:0010287,GO:0009579,GO:0031977,GO:0009658,GO:0042742,GO:0010193	chloroplast|chloroplast envelope|chloroplast thylakoid|chloroplast thylakoid membrane|membrane|nucleus|plasma membrane|plastoglobule|thylakoid|thylakoid lumen|chloroplast organization|defense response to bacterium|response to ozone
XM_011027124.1	398.134	252.437	215.654	198.671	C	LOC105126301	ADP,ATP carrier protein 1, mitochondrial	GO:0016021,GO:0005743,GO:0005215,GO:0055085	integral component of membrane|mitochondrial inner membrane|transporter activity|transmembrane transport	ko04020,ko04022	Calcium signaling pathway|cGMP - PKG signaling pathway
XM_011004052.1	18.3496	16.8236	16.0494	9.15706	C	LOC105109360	probable ADP-ribosylation factor GTPase-activating protein AGD13, transcript variant X1	GO:0005634,GO:0005886,GO:0005773,GO:0005096,GO:0046872,GO:0005543,GO:0009738,GO:0009789,GO:0043547	nucleus|plasma membrane|vacuole|GTPase activator activity|metal ion binding|phospholipid binding|abscisic acid-activated signaling pathway|positive regulation of abscisic acid-activated signaling pathway|positive regulation of GTPase activity
XM_011004432.1	126.917	81.0068	72.5777	63.55	C	LOC105109657	LL-diaminopimelate aminotransferase, chloroplastic	GO:0009507,GO:0009570,GO:0005507,GO:0010285,GO:0030170,GO:0008483,GO:0009089,GO:0009735,GO:0009862	chloroplast|chloroplast stroma|copper ion binding|L,L-diaminopimelate aminotransferase activity|pyridoxal phosphate binding|transaminase activity|lysine biosynthetic process via diaminopimelate|response to cytokinin|systemic acquired resistance, salicylic acid mediated signaling pathway	ko00300,ko01230	Lysine biosynthesis|Biosynthesis of amino acids
XM_011020943.1	46.0875	37.8211	30.1683	23.0776	C	LOC105122042	60S ribosomal protein L23a-like	GO:0005840,GO:0000166,GO:0019843,GO:0003735,GO:0006412	ribosome|nucleotide binding|rRNA binding|structural constituent of ribosome|translation	ko03010	Ribosome
XM_011025239.1	21.0772	12.2027	10.9468	10.6126	C	LOC105124992	UPF0603 protein At1g54780, chloroplastic-like	GO:0009507,GO:0009534,GO:0009535,GO:0016021,GO:0009579,GO:0031977,GO:0003993,GO:0016311,GO:0010206	chloroplast|chloroplast thylakoid|chloroplast thylakoid membrane|integral component of membrane|thylakoid|thylakoid lumen|acid phosphatase activity|dephosphorylation|photosystem II repair
XM_011037768.1	75.8073	68.5938	56.4443	38.2037	C	LOC105133679	mannose-1-phosphate guanylyltransferase 1, transcript variant X1	GO:0005829,GO:0005634,GO:0005525,GO:0004475,GO:0030244,GO:0042742,GO:0009298,GO:0019853,GO:0060359,GO:0009408,GO:0009753,GO:0010193,GO:0009651	cytosol|nucleus|GTP binding|mannose-1-phosphate guanylyltransferase activity|cellulose biosynthetic process|defense response to bacterium|GDP-mannose biosynthetic process|L-ascorbic acid biosynthetic process|response to ammonium ion|response to heat|response to jasmonic acid|response to ozone|response to salt stress	ko00051,ko00520	Fructose and mannose metabolism|Amino sugar and nucleotide sugar metabolism
XM_011045381.1	61.4704	42.5376	35.3208	31.0035	C	LOC105139066	molybdate-anion transporter-like	GO:0016021,GO:0016020,GO:0005886,GO:0015098	integral component of membrane|membrane|plasma membrane|molybdate ion transmembrane transporter activity
XM_011027895.1	8.65207	5.65603	5.17689	4.39093	C	LOC105126879	tetratricopeptide repeat protein 7A, transcript variant X3	GO:0005737,GO:0005886,GO:0006879,GO:0090002,GO:0030097	cytoplasm|plasma membrane|cellular iron ion homeostasis|establishment of protein localization to plasma membrane|hemopoiesis
XM_011022616.1	80.8956	55.3576	47.0253	41.0664	C	LOC105123119	probable 3-beta-hydroxysteroid-Delta(8),Delta(7)-isomerase	GO:0005789,GO:0016021,GO:0005886,GO:0000247,GO:0047750,GO:0060964,GO:0016126	endoplasmic reticulum membrane|integral component of membrane|plasma membrane|C-8 sterol isomerase activity|cholestenol delta-isomerase activity|regulation of gene silencing by miRNA|sterol biosynthetic process	ko00100	Steroid biosynthesis
XM_011043402.1	11.1297	7.13283	5.67582	5.65151	C	LOC105137603	LRR receptor-like serine/threonine-protein kinase GSO2	GO:0016021,GO:0005886,GO:0005524,GO:0004672	integral component of membrane|plasma membrane|ATP binding|protein kinase activity
XM_011018194.1	185.955	108.985	103.667	94.4258	C	LOC105119970	phosphoglycerate kinase, chloroplastic	GO:0009507,GO:0005524,GO:0004618,GO:0006096,GO:0019253	chloroplast|ATP binding|phosphoglycerate kinase activity|glycolytic process|reductive pentose-phosphate cycle	ko00010,ko00710,ko01200,ko01230	Glycolysis / Gluconeogenesis|Carbon fixation in photosynthetic organisms|Carbon metabolism|Biosynthesis of amino acids
XM_011027068.1	264.957	226.696	194.277	134.576	C	LOC105126251	pyruvate dehydrogenase E1 component subunit alpha-3, chloroplastic	GO:0009507,GO:0009941,GO:0009570,GO:0004739,GO:0006086,GO:0006096	chloroplast|chloroplast envelope|chloroplast stroma|pyruvate dehydrogenase (acetyl-transferring) activity|acetyl-CoA biosynthetic process from pyruvate|glycolytic process	ko00010,ko00020,ko00620,ko01200,ko04066,ko04922	Glycolysis / Gluconeogenesis|Citrate cycle (TCA cycle)|Pyruvate metabolism|Carbon metabolism|HIF-1 signaling pathway|Glucagon signaling pathway
XM_011008049.1	79.1457	67.5528	52.1665	40.4151	C	LOC105112364	probable pectinesterase/pectinesterase inhibitor 34	GO:0005618,GO:0016021,GO:0045330,GO:0004857,GO:0030599,GO:0042545,GO:0045490	cell wall|integral component of membrane|aspartyl esterase activity|enzyme inhibitor activity|pectinesterase activity|cell wall modification|pectin catabolic process
XM_011032159.1	49.5807	39.3208	29.8951	25.3238	C	LOC105129903	peroxisomal membrane protein PMP22	GO:0016021,GO:0005778	integral component of membrane|peroxisomal membrane	ko04146	Peroxisome
XM_011032005.1	54.0865	46.1368	33.4481	27.6639	C	LOC105129788	serine carboxypeptidase-like 18, transcript variant X1	GO:0005576,GO:0004185	extracellular region|serine-type carboxypeptidase activity
XM_011036246.1	22.0797	18.8517	14.0708	11.3075	C	LOC105132640	uncharacterized LOC105132640	GO:0009507,GO:0009534,GO:0009535,GO:0010598,GO:0009773,GO:0006810	chloroplast|chloroplast thylakoid|chloroplast thylakoid membrane|NAD(P)H dehydrogenase complex (plastoquinone)|photosynthetic electron transport in photosystem I|transport
XM_011012566.1	15.1336	15.0127	13.3889	7.75568	C	LOC105115624	transmembrane protein 19, transcript variant X1	GO:0016021	integral component of membrane
XM_011003861.1	15.6904	8.60069	8.13559	8.06347	C	LOC105109232	GATA transcription factor 1-like	GO:0005634,GO:0005667,GO:0003682,GO:0000977,GO:0001085,GO:0003700,GO:0044212,GO:0001228,GO:0008270,GO:0030154,GO:0007623,GO:0045944,GO:0006366	nucleus|transcription factor complex|chromatin binding|RNA polymerase II regulatory region sequence-specific DNA binding|RNA polymerase II transcription factor binding|transcription factor activity, sequence-specific DNA binding|transcription regulatory region DNA binding|transcriptional activator activity, RNA polymerase II transcription regulatory region sequence-specific binding|zinc ion bindi…
XM_011033442.1	384.466	303.991	279.037	197.73	C	LOC105130774	probable aquaporin PIP2-5	GO:0016021,GO:0005886,GO:0009506,GO:0005773,GO:0015254,GO:0015250,GO:0015793,GO:0034220,GO:0006833	integral component of membrane|plasma membrane|plasmodesma|vacuole|glycerol channel activity|water channel activity|glycerol transport|ion transmembrane transport|water transport
XM_011012727.1	11.3124	8.71453	6.76413	5.82059	C	LOC105115735	5'-3' exoribonuclease 4-like, transcript variant X2	GO:0005634,GO:0004534,GO:0003676,GO:0008270,GO:0010587,GO:0006397	nucleus|5'-3' exoribonuclease activity|nucleic acid binding|zinc ion binding|miRNA catabolic process|mRNA processing	ko03008,ko03018	Ribosome biogenesis in eukaryotes|RNA degradation
XM_011040210.1	21.6647	11.8004	11.5594	11.1587	C	LOC105135358	pentatricopeptide repeat-containing protein At3g04760, chloroplastic-like	GO:0009507	chloroplast
XM_011049593.1	24.4522	20.9979	19.9221	12.6212	C	LOC105142115	shaggy-related protein kinase kappa, transcript variant X3	GO:0005524,GO:0004674	ATP binding|protein serine/threonine kinase activity
XM_011043926.1	165.681	114.136	100.254	85.7496	C	LOC105137962	transmembrane protein 205	GO:0016021	integral component of membrane
XM_011035404.1	387.446	236.819	208.293	200.601	C	LOC105132106	glyceraldehyde-3-phosphate dehydrogenase A, chloroplastic	GO:0009507,GO:0047100,GO:0051287,GO:0050661,GO:0006006,GO:0019253	chloroplast|glyceraldehyde-3-phosphate dehydrogenase (NADP+) (phosphorylating) activity|NAD binding|NADP binding|glucose metabolic process|reductive pentose-phosphate cycle	ko00710,ko01200	Carbon fixation in photosynthetic organisms|Carbon metabolism
XM_011031447.1	12.2703	7.63068	7.48141	6.36163	C	LOC105129407	cysteine-rich repeat secretory protein 3-like	GO:0016021,GO:0009506,GO:0010497,GO:0046739	integral component of membrane|plasmodesma|plasmodesmata-mediated intercellular transport|transport of virus in multicellular host
XM_011019797.1	119.495	79.111	65.4579	61.9626	C	LOC105121240	cytochrome c oxidase subunit 6b-2	GO:0005739,GO:0004129	mitochondrion|cytochrome-c oxidase activity	ko00190,ko04260	Oxidative phosphorylation|Cardiac muscle contraction
XM_011038451.1	17.163	12.1633	11.4429	8.90273	C	LOC105134152	UDP-N-acetylglucosamine transferase subunit ALG13 homolog	GO:0005783,GO:0004577	endoplasmic reticulum|N-acetylglucosaminyldiphosphodolichol N-acetylglucosaminyltransferase activity	ko00510,ko00513	N-Glycan biosynthesis|Various types of N-glycan biosynthesis
XM_011022023.1	494.141	283.596	262.721	256.445	C	LOC105122735	60S ribosomal protein L29-1-like	GO:0022625,GO:0005730,GO:0003735,GO:0006412	cytosolic large ribosomal subunit|nucleolus|structural constituent of ribosome|translation	ko03010	Ribosome
XM_011028840.1	612.683	337.164	323.586	317.977	C	LOC105127506	40S ribosomal protein S15a-1, transcript variant X3	GO:0005618,GO:0005829,GO:0022626,GO:0022627,GO:0016020,GO:0005886,GO:0009506,GO:0005774,GO:0003735,GO:0006412	cell wall|cytosol|cytosolic ribosome|cytosolic small ribosomal subunit|membrane|plasma membrane|plasmodesma|vacuolar membrane|structural constituent of ribosome|translation	ko03010	Ribosome
XM_011002482.1	166.013	94.4839	93.6335	86.2893	C	LOC105108238	transcription factor BTF3-like			ko04214	Apoptosis - fly
XM_011050088.1	234.681	186.508	168.494	122.06	C	LOC105142449	peroxisomal fatty acid beta-oxidation multifunctional protein AIM1, transcript variant X2	GO:0005618,GO:0009507,GO:0005777,GO:0009506,GO:0003857,GO:0008692,GO:0004165,GO:0004300,GO:0006635,GO:0009908,GO:0009695	cell wall|chloroplast|peroxisome|plasmodesma|3-hydroxyacyl-CoA dehydrogenase activity|3-hydroxybutyryl-CoA epimerase activity|dodecenoyl-CoA delta-isomerase activity|enoyl-CoA hydratase activity|fatty acid beta-oxidation|flower development|jasmonic acid biosynthetic process	ko00071,ko00592,ko01212	Fatty acid degradation|alpha-Linolenic acid metabolism|Fatty acid metabolism
XM_011036768.1	313.533	188.126	171.964	163.3	C	LOC105132999	40S ribosomal protein S7-like	GO:0005840,GO:0003735,GO:0006412	ribosome|structural constituent of ribosome|translation	ko03010	Ribosome
XM_011008328.1	38.0265	30.9353	20.0546	19.8293	C	LOC105112592	galactose oxidase	GO:0005576,GO:0045480,GO:0046872	extracellular region|galactose oxidase activity|metal ion binding
XM_011003368.1	25.287	19.4318	17.9671	13.2039	C	LOC105108876	UDP-galactose/UDP-glucose transporter 3-like	GO:0030176,GO:0030173,GO:0005460,GO:0008643,GO:0009553,GO:0030968,GO:0009555,GO:0015786	integral component of endoplasmic reticulum membrane|integral component of Golgi membrane|UDP-glucose transmembrane transporter activity|carbohydrate transport|embryo sac development|endoplasmic reticulum unfolded protein response|pollen development|UDP-glucose transport
XM_011015220.1	492.235	371.105	323.151	257.231	C	LOC105117532	60S ribosomal protein L13-1-like, transcript variant X1	GO:0005618,GO:0005829,GO:0022625,GO:0022626,GO:0016020,GO:0005730,GO:0005886,GO:0009506,GO:0005774,GO:0003723,GO:0003735,GO:0009735,GO:0006412	cell wall|cytosol|cytosolic large ribosomal subunit|cytosolic ribosome|membrane|nucleolus|plasma membrane|plasmodesma|vacuolar membrane|RNA binding|structural constituent of ribosome|response to cytokinin|translation	ko03010	Ribosome
XM_011012575.1	10.2665	7.67854	6.3542	5.38339	C	LOC105115630	condensin-2 complex subunit H2-like	GO:0000793,GO:0005730,GO:0030261,GO:0045739,GO:2001022	condensed chromosome|nucleolus|chromosome condensation|positive regulation of DNA repair|positive regulation of response to DNA damage stimulus
XM_011004560.1	239.292	172.075	131.881	125.634	C	LOC105109761	60S ribosomal protein L5	GO:0005840,GO:0008097,GO:0003735,GO:0006412	ribosome|5S rRNA binding|structural constituent of ribosome|translation	ko03010	Ribosome
XM_011043404.1	523.074	311.263	284.073	274.909	C	LOC105137604	40S ribosomal protein S13	GO:0022627,GO:0005730,GO:0070181,GO:0003735,GO:0006412	cytosolic small ribosomal subunit|nucleolus|small ribosomal subunit rRNA binding|structural constituent of ribosome|translation	ko03010	Ribosome
XM_011009059.1	580.391	338.991	321.967	306.104	C	LOC105113059	60S ribosomal protein L6-like	GO:0005840,GO:0003735,GO:0006412	ribosome|structural constituent of ribosome|translation	ko03010	Ribosome
XM_011032265.1	25.0688	19.8778	17.0701	13.2224	C	LOC105129972	protein MIZU-KUSSEI 1-like	GO:0032541,GO:0005737,GO:0005783,GO:0005789,GO:0016020,GO:0009658,GO:0010274	cortical endoplasmic reticulum|cytoplasm|endoplasmic reticulum|endoplasmic reticulum membrane|membrane|chloroplast organization|hydrotropism
XM_011039742.1	22.1571	15.4974	14.618	11.6981	C	LOC105135058	actin-7-like, transcript variant X1	GO:0005618,GO:0009941,GO:0009570,GO:0005856,GO:0005829,GO:0005739,GO:0005730,GO:0005886,GO:0009506,GO:0005524,GO:0005200,GO:0051301,GO:0009733,GO:0009416,GO:0009611,GO:0048364,GO:0010053,GO:0048767,GO:0009845	cell wall|chloroplast envelope|chloroplast stroma|cytoskeleton|cytosol|mitochondrion|nucleolus|plasma membrane|plasmodesma|ATP binding|structural constituent of cytoskeleton|cell division|response to auxin|response to light stimulus|response to wounding|root development|root epidermal cell differentiation|root hair elongation|seed germination
XM_011025744.1	45.1841	26.3814	25.9751	23.9334	C	LOC105125341	cycloeucalenol cycloisomerase	GO:0016021,GO:0047793	integral component of membrane|cycloeucalenol cycloisomerase activity	ko00100	Steroid biosynthesis
XM_011026851.1	15.6052	11.7027	9.1662	8.26821	C	LOC105126102	protochlorophyllide-dependent translocon component 52, chloroplastic-like	GO:0009507,GO:0009941,GO:0009706,GO:0016021,GO:0009536,GO:0051537,GO:0010277,GO:0046872,GO:0015031	chloroplast|chloroplast envelope|chloroplast inner membrane|integral component of membrane|plastid|2 iron, 2 sulfur cluster binding|chlorophyllide a oxygenase [overall] activity|metal ion binding|protein transport
XM_011010297.1	414.341	370.02	349.555	219.788	C	LOC105113928	inositol-3-phosphate synthase-like	GO:0005737,GO:0004512,GO:0006021,GO:0008654	cytoplasm|inositol-3-phosphate synthase activity|inositol biosynthetic process|phospholipid biosynthetic process	ko00521,ko00562	Streptomycin biosynthesis|Inositol phosphate metabolism
XM_011003854.1	42.3924	30.6087	28.0397	22.5309	C	LOC105109228	GDT1-like protein 2, chloroplastic, transcript variant X1	GO:0009507,GO:0009941,GO:0009706,GO:0016021	chloroplast|chloroplast envelope|chloroplast inner membrane|integral component of membrane
XM_011036480.1	28.6427	20.2006	17.6219	15.2259	C	LOC105132791	cell division control protein 2 homolog D-like	GO:0005524,GO:0004693,GO:0008353,GO:0051301,GO:0007067	ATP binding|cyclin-dependent protein serine/threonine kinase activity|RNA polymerase II carboxy-terminal domain kinase activity|cell division|mitotic nuclear division
XM_011042393.1	185.26	135.305	133.056	98.4858	C	LOC105136870	ADP-ribosylation factor-like, transcript variant X4	GO:0005794,GO:0005525,GO:0006886,GO:0006471,GO:0007264,GO:0016192	Golgi apparatus|GTP binding|intracellular protein transport|protein ADP-ribosylation|small GTPase mediated signal transduction|vesicle-mediated transport	ko04072,ko04144	Phospholipase D signaling pathway|Endocytosis
XM_011009678.1	36.5806	24.2297	24.09	19.4481	C	LOC105113475	alpha-xylosidase 1-like, transcript variant X2	GO:0048046,GO:0005618,GO:0009507,GO:0009505,GO:0009506,GO:0061634,GO:0046556,GO:0030246,GO:0009044,GO:0080176,GO:0071555,GO:0046686,GO:0045493,GO:0010411	apoplast|cell wall|chloroplast|plant-type cell wall|plasmodesma|alpha-D-xyloside xylohydrolase|alpha-L-arabinofuranosidase activity|carbohydrate binding|xylan 1,4-beta-xylosidase activity|xyloglucan 1,6-alpha-xylosidase activity|cell wall organization|response to cadmium ion|xylan catabolic process|xyloglucan metabolic process
XM_011021213.1	44.2439	27.3806	25.0889	23.5934	C	LOC105122222	uncharacterized LOC105122222			ko00190	Oxidative phosphorylation
XM_011038479.1	51.2038	33.6544	33.0307	27.3172	C	LOC105134168	peroxisomal adenine nucleotide carrier 1	GO:0016021,GO:0005778,GO:0005777,GO:0015217,GO:0015297,GO:0005347,GO:0003735,GO:0015866,GO:0015867,GO:0006635,GO:0090351,GO:0006412	integral component of membrane|peroxisomal membrane|peroxisome|ADP transmembrane transporter activity|antiporter activity|ATP transmembrane transporter activity|structural constituent of ribosome|ADP transport|ATP transport|fatty acid beta-oxidation|seedling development|translation
XM_011017416.1	33.7259	25.5432	21.5131	18.0027	C	LOC105119294	delta(24)-sterol reductase	GO:0016021,GO:0050614,GO:0050660,GO:0016614	integral component of membrane|delta24-sterol reductase activity|flavin adenine dinucleotide binding|oxidoreductase activity, acting on CH-OH group of donors	ko00100	Steroid biosynthesis
XM_011046559.1	78.8248	52.0727	47.2968	42.2021	C	LOC105139921	uncharacterized LOC105139921	GO:0007049,GO:0007275	cell cycle|multicellular organism development
XM_011017479.1	185.601	108.883	100.196	99.7102	C	LOC105119352	histone H2A.6, transcript variant X1	GO:0000790,GO:0000786,GO:0003677,GO:0006342	nuclear chromatin|nucleosome|DNA binding|chromatin silencing
XM_011041309.1	36.89	23.0349	20.9163	19.9484	C	LOC105136107	probable receptor-like protein kinase At1g80640	GO:0016021,GO:0005886,GO:0005524,GO:0004674	integral component of membrane|plasma membrane|ATP binding|protein serine/threonine kinase activity
XM_011030774.1	72.5245	44.9148	40.7768	39.4507	C	LOC105128892	actin-97-like, transcript variant X1	GO:0005737,GO:0005856,GO:0005524	cytoplasm|cytoskeleton|ATP binding
XM_011031983.1	13.4644	20.5661	23.9882	28.5798	O	LOC105129774	serine/threonine-protein kinase TOR-like, transcript variant X2	GO:0005737,GO:0005634,GO:0016303,GO:0005524,GO:0008144,GO:0042802,GO:0016301,GO:0043621,GO:0004674,GO:0000975,GO:0006281,GO:0009793,GO:0010507,GO:0036092,GO:0030307,GO:0040019,GO:2000234,GO:0045893,GO:0009791,GO:0009303	cytoplasm|nucleus|1-phosphatidylinositol-3-kinase activity|ATP binding|drug binding|identical protein binding|kinase activity|protein self-association|protein serine/threonine kinase activity|regulatory region DNA binding|DNA repair|embryo development ending in seed dormancy|negative regulation of autophagy|phosphatidylinositol-3-phosphate biosynthetic process|positive regulation of cell growth|p…	ko04012,ko04066,ko04072,ko04139,ko04150,ko04151,ko04152,ko04211,ko04212,ko04213,ko04630,ko04910,ko04919,ko04920	ErbB signaling pathway|HIF-1 signaling pathway|Phospholipase D signaling pathway|Regulation of mitophagy - yeast|mTOR signaling pathway|PI3K-Akt signaling pathway|AMPK signaling pathway|Longevity regulating pathway - mammal|Longevity regulating pathway - worm|Longevity regulating pathway - multiple species|Jak-STAT signaling pathway|Insulin signaling pathway|Thyroid hormone signaling pathway|Adip…
XM_011001142.1	11.6565	19.6422	22.2268	24.8382	O	LOC105107267	E3 ubiquitin-protein ligase At3g02290-like	GO:0005737,GO:0016874,GO:0008270,GO:0016567	cytoplasm|ligase activity|zinc ion binding|protein ubiquitination
XM_011034863.1	12.1322	19.6586	21.3435	25.8705	O	LOC105131737	squamosa promoter-binding-like protein 8	GO:0005737,GO:0005634,GO:0003677,GO:0046872,GO:0048653,GO:0030154,GO:0009554,GO:0009556,GO:0006355,GO:0006351	cytoplasm|nucleus|DNA binding|metal ion binding|anther development|cell differentiation|megasporogenesis|microsporogenesis|regulation of transcription, DNA-templated|transcription, DNA-templated
XM_011001651.1	8.74851	13.4376	16.7169	18.6605	O	LOC105107651	G-box-binding factor 1-like	GO:0005737,GO:0005634,GO:0003677,GO:0043565,GO:0003700,GO:0044212,GO:0010629,GO:0090342,GO:0010310,GO:0006351	cytoplasm|nucleus|DNA binding|sequence-specific DNA binding|transcription factor activity, sequence-specific DNA binding|transcription regulatory region DNA binding|negative regulation of gene expression|regulation of cell aging|regulation of hydrogen peroxide metabolic process|transcription, DNA-templated
XM_011031223.1	50.9335	85.1538	94.0195	108.957	O	LOC105129242	ethylene-responsive transcription factor 4-like	GO:0016604,GO:0005634,GO:0003677,GO:0003700,GO:0009873,GO:0009864,GO:0010105,GO:0045892,GO:0009737,GO:0010200,GO:0009723,GO:0006351	nuclear body|nucleus|DNA binding|transcription factor activity, sequence-specific DNA binding|ethylene-activated signaling pathway|induced systemic resistance, jasmonic acid mediated signaling pathway|negative regulation of ethylene-activated signaling pathway|negative regulation of transcription, DNA-templated|response to abscisic acid|response to chitin|response to ethylene|transcription, DNA-t…
XM_011019496.1	18.7076	30.858	35.7035	40.0513	O	LOC105121025	topless-related protein 4-like, transcript variant X2	GO:0005634,GO:0010072,GO:0006355,GO:0006351	nucleus|primary shoot apical meristem specification|regulation of transcription, DNA-templated|transcription, DNA-templated
XM_011016130.1	5.87704	9.5255	11.5854	12.6181	O	LOC105118231	uncharacterized LOC105118231, transcript variant X3	GO:0005634,GO:0005524,GO:0003677,GO:0004674,GO:0006974,GO:0051321	nucleus|ATP binding|DNA binding|protein serine/threonine kinase activity|cellular response to DNA damage stimulus|meiotic cell cycle
XM_011016749.1	4.45914	7.59525	8.33106	9.58094	O	LOC105118732	actin-related protein 9-like	GO:0031011,GO:0006338	Ino80 complex|chromatin remodeling
XM_011036620.1	72.3594	120.224	120.911	155.547	O	LOC105132887	MADS-box protein SOC1-like, transcript variant X1	GO:0005737,GO:0005634,GO:0003677,GO:0003700,GO:0008134,GO:0030154,GO:0009908,GO:0010077,GO:0009911,GO:0045893,GO:0000060,GO:0009409,GO:0009739,GO:0006351	cytoplasm|nucleus|DNA binding|transcription factor activity, sequence-specific DNA binding|transcription factor binding|cell differentiation|flower development|maintenance of inflorescence meristem identity|positive regulation of flower development|positive regulation of transcription, DNA-templated|protein import into nucleus, translocation|response to cold|response to gibberellin|transcription,…
XM_011020362.1	8.8243	8.89883	10.1256	18.9893	O	LOC105121633	uncharacterized LOC105121633
XM_011013320.1	7.50322	13.7719	15.1313	16.1986	O	LOC105116117	SART-1 family protein DOT2, transcript variant X1	GO:0005730,GO:0005634,GO:0046540,GO:0010588,GO:0009908,GO:0048366,GO:0010305,GO:0000481,GO:0009933,GO:0045292,GO:0010087,GO:0048528,GO:0048364,GO:0048367,GO:0000387	nucleolus|nucleus|U4/U6 x U5 tri-snRNP complex|cotyledon vascular tissue pattern formation|flower development|leaf development|leaf vascular tissue pattern formation|maturation of 5S rRNA|meristem structural organization|mRNA cis splicing, via spliceosome|phloem or xylem histogenesis|post-embryonic root development|root development|shoot system development|spliceosomal snRNP assembly	ko03040	Spliceosome
XM_011042972.1	7.00313	9.9135	10.4145	15.1605	O	LOC105137274	large proline-rich protein BAG6-like, transcript variant X4	GO:0071818,GO:0005829,GO:0005634,GO:0031593,GO:0070628,GO:0043022,GO:0007420,GO:0030154,GO:0016568,GO:0009790,GO:0002376,GO:0018393,GO:0042771,GO:0070059,GO:0001822,GO:0030324,GO:0032435,GO:0045861,GO:0050821,GO:0042981,GO:0007283,GO:0007130,GO:0071816,GO:0006810,GO:0006511	BAT3 complex|cytosol|nucleus|polyubiquitin binding|proteasome binding|ribosome binding|brain development|cell differentiation|chromatin modification|embryo development|immune system process|internal peptidyl-lysine acetylation|intrinsic apoptotic signaling pathway in response to DNA damage by p53 class mediator|intrinsic apoptotic signaling pathway in response to endoplasmic reticulum stress|kidn…
XM_011026128.1	18.7924	27.4243	31.3896	40.7546	O	LOC105125610	uncharacterized LOC105125610, transcript variant X1	GO:0008168	methyltransferase activity
XM_011024761.1	21.3343	34.1615	41.0631	46.3912	O	LOC105124658	uncharacterized LOC105124658, transcript variant X1	GO:0008936,GO:0019365,GO:0009737	nicotinamidase activity|pyridine nucleotide salvage|response to abscisic acid
XM_011043566.1	10.7067	12.9506	14.3695	23.2825	O	LOC105137732	cyclin-dependent kinase inhibitor 5	GO:0005634,GO:0004861,GO:0007050	nucleus|cyclin-dependent protein serine/threonine kinase inhibitor activity|cell cycle arrest
XM_011012684.1	0.816628	0.93196	0.994068	1.77707	O	LOC105115709	chromatin structure-remodeling complex protein SYD-like, transcript variant X8	GO:0005829,GO:0005634,GO:0005524,GO:0016887,GO:0003677,GO:0004386,GO:0043044,GO:0006952,GO:0009873,GO:0009908,GO:0010199,GO:1900150,GO:0010104,GO:0040029,GO:2000022,GO:0006355,GO:0009611,GO:0006351	cytosol|nucleus|ATP binding|ATPase activity|DNA binding|helicase activity|ATP-dependent chromatin remodeling|defense response|ethylene-activated signaling pathway|flower development|organ boundary specification between lateral organs and the meristem|regulation of defense response to fungus|regulation of ethylene-activated signaling pathway|regulation of gene expression, epigenetic|regulation of …
XM_011035378.1	2.36484	3.55493	3.72725	5.14692	O	LOC105132087	mediator of RNA polymerase II transcription subunit 33B, transcript variant X2	GO:0016592,GO:0016020,GO:0009698,GO:2000762,GO:0006355,GO:0006351	mediator complex|membrane|phenylpropanoid metabolic process|regulation of phenylpropanoid metabolic process|regulation of transcription, DNA-templated|transcription, DNA-templated
XM_011023626.1	4.92154	9.31492	10.5099	10.7585	O	LOC105123865	E3 ubiquitin-protein ligase RKP, transcript variant X1	GO:0016021,GO:0000151,GO:0016874,GO:0004842,GO:0034450,GO:0008270,GO:0060154,GO:0030163,GO:0016567,GO:0006511	integral component of membrane|ubiquitin ligase complex|ligase activity|ubiquitin-protein transferase activity|ubiquitin-ubiquitin ligase activity|zinc ion binding|cellular process regulating host cell cycle in response to virus|protein catabolic process|protein ubiquitination|ubiquitin-dependent protein catabolic process
XM_011025183.1	15.5056	26.0535	31.5336	34.0173	O	LOC105124952	vesicle-associated protein 1-2, transcript variant X6	GO:0005789,GO:0016021,GO:0005886,GO:0046907,GO:0016032	endoplasmic reticulum membrane|integral component of membrane|plasma membrane|intracellular transport|viral process
XM_011043955.1	8.22095	13.6115	16.7482	18.0388	O	LOC105137984	histone-lysine N-methyltransferase EZA1, transcript variant X3	GO:0005677,GO:0005634,GO:0031519,GO:0009506,GO:0018024,GO:0003727,GO:0003700,GO:0006349,GO:0006351	chromatin silencing complex|nucleus|PcG protein complex|plasmodesma|histone-lysine N-methyltransferase activity|single-stranded RNA binding|transcription factor activity, sequence-specific DNA binding|regulation of gene expression by genetic imprinting|transcription, DNA-templated
XM_011025368.1	5.36009	8.79145	10.2695	11.8505	O	LOC105125070	autophagy-related protein 18a-like	GO:0005829,GO:0019898,GO:0005634,GO:0034045,GO:0005774,GO:0080025,GO:0032266,GO:0048102,GO:0000045,GO:0006914,GO:0050832,GO:0010150,GO:0000422,GO:0044804,GO:0006497,GO:0034497,GO:0015031,GO:0006970,GO:0006979,GO:0009651,GO:0042594,GO:0009414	cytosol|extrinsic component of membrane|nucleus|pre-autophagosomal structure membrane|vacuolar membrane|phosphatidylinositol-3,5-bisphosphate binding|phosphatidylinositol-3-phosphate binding|autophagic cell death|autophagosome assembly|autophagy|defense response to fungus|leaf senescence|mitophagy|nucleophagy|protein lipidation|protein localization to pre-autophagosomal structure|protein transpor…
XM_011042961.1	6.39786	9.05856	11.7209	14.1452	O	LOC105137264	probable serine/threonine-protein kinase At4g35230, transcript variant X2	GO:0016020,GO:0005886,GO:0009506,GO:0005773,GO:0005524,GO:0004674,GO:0009742,GO:0009737	membrane|plasma membrane|plasmodesma|vacuole|ATP binding|protein serine/threonine kinase activity|brassinosteroid mediated signaling pathway|response to abscisic acid	ko04075	Plant hormone signal transduction
XM_011022433.1	5.24279	6.59498	11.008	11.5932	O	LOC105123007	squamosa promoter-binding-like protein 2, transcript variant X1	GO:0005634,GO:0003677,GO:0046872,GO:0006355,GO:0006351	nucleus|DNA binding|metal ion binding|regulation of transcription, DNA-templated|transcription, DNA-templated
XM_011023248.1	20.0298	37.1471	39.4082	44.3393	O	LOC105123588	protein TIME FOR COFFEE-like, transcript variant X1	GO:0005634,GO:0048511	nucleus|rhythmic process
XM_011045612.1	4.12727	5.06552	5.77496	9.14478	O	LOC105139238	zinc finger protein 4-like, transcript variant X2	GO:0046872,GO:0003700,GO:0044212,GO:0006355	metal ion binding|transcription factor activity, sequence-specific DNA binding|transcription regulatory region DNA binding|regulation of transcription, DNA-templated
XM_011007154.1	5.71305	6.92716	7.64187	12.6801	O	LOC105111711	WD repeat-containing protein 91-like, transcript variant X1
XM_011036448.1	1.54951	2.79691	2.94481	3.45628	O	LOC105132771	uncharacterized LOC105132771, transcript variant X4	GO:0005737,GO:0005634,GO:0018024,GO:0009908,GO:0010452,GO:0051568,GO:0009909,GO:0006355,GO:0006351,GO:0010228	cytoplasm|nucleus|histone-lysine N-methyltransferase activity|flower development|histone H3-K36 methylation|histone H3-K4 methylation|regulation of flower development|regulation of transcription, DNA-templated|transcription, DNA-templated|vegetative to reproductive phase transition of meristem
XM_011008466.1	3.00533	4.74662	6.07631	6.71487	O	LOC105112688	ENHANCER OF AG-4 protein 2, transcript variant X5	GO:0005634,GO:0009506,GO:0009908,GO:0006397,GO:0006355,GO:0006351	nucleus|plasmodesma|flower development|mRNA processing|regulation of transcription, DNA-templated|transcription, DNA-templated
XM_011014377.1	4.07769	5.09328	5.78358	9.14479	O	LOC105116879	WD and tetratricopeptide repeats protein 1, transcript variant X4	GO:0005829,GO:0005634,GO:0004857,GO:0055082,GO:0032869,GO:0006006,GO:0001701,GO:0035264,GO:0045717,GO:0000122,GO:0016567,GO:0008361	cytosol|nucleus|enzyme inhibitor activity|cellular chemical homeostasis|cellular response to insulin stimulus|glucose metabolic process|in utero embryonic development|multicellular organism growth|negative regulation of fatty acid biosynthetic process|negative regulation of transcription from RNA polymerase II promoter|protein ubiquitination|regulation of cell size
XM_011019629.1	17.0876	24.6006	28.2073	38.3577	O	LOC105121109	large proline-rich protein bag6-B, transcript variant X2	GO:0071818,GO:0005829,GO:0005634,GO:0031593,GO:0070628,GO:0043022,GO:0007420,GO:0030154,GO:0016568,GO:0009790,GO:0002376,GO:0018393,GO:0042771,GO:0070059,GO:0001822,GO:0030324,GO:0032435,GO:0045861,GO:0050821,GO:0042981,GO:0007283,GO:0007130,GO:0071816,GO:0006810,GO:0006511	BAT3 complex|cytosol|nucleus|polyubiquitin binding|proteasome binding|ribosome binding|brain development|cell differentiation|chromatin modification|embryo development|immune system process|internal peptidyl-lysine acetylation|intrinsic apoptotic signaling pathway in response to DNA damage by p53 class mediator|intrinsic apoptotic signaling pathway in response to endoplasmic reticulum stress|kidn…
XM_011027143.1	6.69654	7.75519	9.71079	15.0362	O	LOC105126319	cytokinin riboside 5'-monophosphate phosphoribohydrolase LOG1-like, transcript variant X1	GO:0005829,GO:0005634,GO:0016799,GO:0009691	cytosol|nucleus|hydrolase activity, hydrolyzing N-glycosyl compounds|cytokinin biosynthetic process
XM_011034923.1	4.6168	6.41552	8.80003	10.3899	O	LOC105131781	non-structural maintenance of chromosomes element 4 homolog A-like	GO:0005634,GO:0030915,GO:0006310,GO:0006281	nucleus|Smc5-Smc6 complex|DNA recombination|DNA repair
XM_011016331.1	5.96363	11.2992	12.4094	13.5579	O	LOC105118389	squamosa promoter-binding-like protein 7, transcript variant X2	GO:0005634,GO:0003677,GO:0046872,GO:0006355,GO:0006351	nucleus|DNA binding|metal ion binding|regulation of transcription, DNA-templated|transcription, DNA-templated
XM_011016332.1	5.96363	11.2992	12.4094	13.5579	O	LOC105118389	squamosa promoter-binding-like protein 7, transcript variant X3	GO:0005634,GO:0003677,GO:0046872,GO:0006355,GO:0006351	nucleus|DNA binding|metal ion binding|regulation of transcription, DNA-templated|transcription, DNA-templated
XM_011005142.1	6.88704	9.14006	10.9552	15.668	O	LOC105110189	transcription initiation factor TFIID subunit 15b, transcript variant X1	GO:0009507,GO:0005634,GO:0000166,GO:0003723,GO:0008270,GO:0006355,GO:0006351	chloroplast|nucleus|nucleotide binding|RNA binding|zinc ion binding|regulation of transcription, DNA-templated|transcription, DNA-templated
XM_011023763.1	13.2253	19.5062	22.8115	30.1075	O	LOC105123963	serine/threonine-protein kinase sepA-like	GO:0005829,GO:0005815,GO:0005730,GO:0005886,GO:0005524,GO:0004674,GO:0032147,GO:0007049,GO:0051301,GO:0046777,GO:0051302,GO:0045995,GO:0061387,GO:0007346,GO:0051510,GO:0023014,GO:0031098	cytosol|microtubule organizing center|nucleolus|plasma membrane|ATP binding|protein serine/threonine kinase activity|activation of protein kinase activity|cell cycle|cell division|protein autophosphorylation|regulation of cell division|regulation of embryonic development|regulation of extent of cell growth|regulation of mitotic cell cycle|regulation of unidimensional cell growth|signal transducti…
XM_011032972.1	12.6845	16.7786	26.0974	29.0777	O	LOC105130450	uncharacterized LOC105130450	GO:0009842,GO:0016491	cyanelle|oxidoreductase activity
XM_011044054.1	5.63363	8.65293	9.02923	12.9214	O	LOC105138063	cleavage and polyadenylation specificity factor subunit 6-like, transcript variant X1	GO:0005634,GO:0000166,GO:0003723,GO:0006397,GO:0008380	nucleus|nucleotide binding|RNA binding|mRNA processing|RNA splicing	ko03015	mRNA surveillance pathway
XM_011044767.1	22.04	31.8533	32.245	50.6086	O	LOC105138625	beta carbonic anhydrase 5, chloroplastic-like, transcript variant X1	GO:0009507,GO:0004089,GO:0008270,GO:0015976	chloroplast|carbonate dehydratase activity|zinc ion binding|carbon utilization	ko00910	Nitrogen metabolism
XM_011048201.1	6.0225	10.2309	10.4114	13.8415	O	LOC105141096	vacuolar cation/proton exchanger 3-like, transcript variant X4	GO:0016021,GO:0005774,GO:0015369	integral component of membrane|vacuolar membrane|calcium:proton antiporter activity
XM_011046570.1	8.84277	10.9774	13.1093	20.356	O	LOC105139930	calcineurin subunit B, transcript variant X3	GO:0005509	calcium ion binding	ko04010,ko04020,ko04022,ko04114,ko04310,ko04360,ko04370,ko04380,ko04650,ko04660,ko04662,ko04720,ko04724,ko04921,ko04922,ko04924	MAPK signaling pathway|Calcium signaling pathway|cGMP - PKG signaling pathway|Oocyte meiosis|Wnt signaling pathway|Axon guidance|VEGF signaling pathway|Osteoclast differentiation|Natural killer cell mediated cytotoxicity|T cell receptor signaling pathway|B cell receptor signaling pathway|Long-term potentiation|Glutamatergic synapse|Oxytocin signaling pathway|Glucagon signaling pathway|Renin secre…
XM_011024799.1	2.06563	2.93808	4.01327	4.75552	O	LOC105124696	probable ubiquitin-like-specific protease 2A	GO:0016929,GO:0016926	SUMO-specific protease activity|protein desumoylation
XM_011012368.1	7.86601	10.0216	15.7768	18.1547	O	LOC105115469	transcription factor bHLH147-like, transcript variant X2	GO:0005634,GO:0003677,GO:0003700,GO:0006355,GO:0006351	nucleus|DNA binding|transcription factor activity, sequence-specific DNA binding|regulation of transcription, DNA-templated|transcription, DNA-templated
XM_011048463.1	10.9372	13.4874	18.7167	25.2905	O	LOC105141280	uncharacterized protein At1g32220, chloroplastic-like	GO:0009507,GO:0010287,GO:0009579,GO:0003824,GO:0050662,GO:0006979	chloroplast|plastoglobule|thylakoid|catalytic activity|coenzyme binding|response to oxidative stress
XM_011026866.1	4.47938	7.37224	7.69854	10.3683	O	LOC105126111	uncharacterized LOC105126111
XM_011011764.1	3.73643	6.15719	6.68231	8.65111	O	LOC105115005	zinc-finger homeodomain protein 9-like	GO:0005634,GO:0003677,GO:0046872,GO:0042803,GO:0044212,GO:0006355,GO:0006351	nucleus|DNA binding|metal ion binding|protein homodimerization activity|transcription regulatory region DNA binding|regulation of transcription, DNA-templated|transcription, DNA-templated
XM_011014294.1	5.33937	9.75017	10.9561	12.3628	O	LOC105116811	probable WRKY transcription factor 4	GO:0005634,GO:0003677,GO:0046872,GO:0043565,GO:0003700,GO:0044212,GO:0006952,GO:1900425,GO:1900150,GO:0009723,GO:0009753,GO:0009751,GO:0006351	nucleus|DNA binding|metal ion binding|sequence-specific DNA binding|transcription factor activity, sequence-specific DNA binding|transcription regulatory region DNA binding|defense response|negative regulation of defense response to bacterium|regulation of defense response to fungus|response to ethylene|response to jasmonic acid|response to salicylic acid|transcription, DNA-templated
XM_011039936.1	6.9236	14.047	14.4429	16.0764	O	LOC105135181	centromere protein V-like	GO:0000777,GO:0005737,GO:0000776,GO:0015630,GO:0005654,GO:0005634,GO:0051233,GO:0016846,GO:0001667,GO:0051301,GO:0034508,GO:0007067,GO:0031508,GO:0032467,GO:0033044	condensed chromosome kinetochore|cytoplasm|kinetochore|microtubule cytoskeleton|nucleoplasm|nucleus|spindle midzone|carbon-sulfur lyase activity|ameboidal-type cell migration|cell division|centromere complex assembly|mitotic nuclear division|pericentric heterochromatin assembly|positive regulation of cytokinesis|regulation of chromosome organization
XM_011044685.1	12.6005	19.1698	26.3332	29.3325	O	LOC105138564	protein MEI2-like 1	GO:0000166,GO:0003723	nucleotide binding|RNA binding
XM_011046581.1	62.8423	107.856	138.287	146.372	O	LOC105139943	mediator of RNA polymerase II transcription subunit 15a-like	GO:0016592,GO:0005634,GO:0003712,GO:0006355,GO:0009751,GO:0006351	mediator complex|nucleus|transcription cofactor activity|regulation of transcription, DNA-templated|response to salicylic acid|transcription, DNA-templated
XM_011006775.1	2.84616	4.17423	4.75414	6.63447	O	LOC105111432	vegetative incompatibility protein HET-E-1-like	GO:0005737,GO:0043224,GO:0005634,GO:0019005,GO:0042802,GO:0043130,GO:0019344,GO:0006270,GO:0000082,GO:0009086,GO:0000209,GO:0016567,GO:0030174,GO:0000083,GO:0046685,GO:0046686,GO:0031146,GO:0006351	cytoplasm|nuclear SCF ubiquitin ligase complex|nucleus|SCF ubiquitin ligase complex|identical protein binding|ubiquitin binding|cysteine biosynthetic process|DNA replication initiation|G1/S transition of mitotic cell cycle|methionine biosynthetic process|protein polyubiquitination|protein ubiquitination|regulation of DNA-dependent DNA replication initiation|regulation of transcription involved in…
XM_011019115.1	2.27206	2.54933	2.65739	5.29703	O	LOC105120752	KH domain-containing protein At4g18375-like, transcript variant X1	GO:0005634,GO:0003723	nucleus|RNA binding
XM_011046281.1	13.2742	19.6785	23.3096	30.9917	O	LOC105139723	B-box zinc finger protein 22-like, transcript variant X1	GO:0005634,GO:0008270,GO:0006355,GO:0006351	nucleus|zinc ion binding|regulation of transcription, DNA-templated|transcription, DNA-templated
XM_011002109.1	11.6338	14.6142	17.6029	27.1633	O	LOC105107984	CDPK-related kinase 7-like	GO:0016020,GO:0005886,GO:0005524,GO:0046872,GO:0004674	membrane|plasma membrane|ATP binding|metal ion binding|protein serine/threonine kinase activity
XM_011003300.1	2.23639	2.67996	4.11629	5.22184	O	LOC105108834	uncharacterized LOC105108834, transcript variant X1	GO:0005769,GO:0031901,GO:0035091,GO:0032266,GO:0006886,GO:0009968,GO:0043547	early endosome|early endosome membrane|phosphatidylinositol binding|phosphatidylinositol-3-phosphate binding|intracellular protein transport|negative regulation of signal transduction|positive regulation of GTPase activity
XM_011046012.1	5.78457	9.34756	10.6484	13.5405	O	LOC105139536	uncharacterized LOC105139536	GO:0009507,GO:0005524,GO:0008026,GO:0003676,GO:0008270	chloroplast|ATP binding|ATP-dependent helicase activity|nucleic acid binding|zinc ion binding
XM_011005693.1	4.56832	6.23794	9.98282	10.7354	O	LOC105110604	transcription factor IIIA, transcript variant X1	GO:0005634,GO:0003677,GO:0046872,GO:0003723,GO:0003700,GO:0006351	nucleus|DNA binding|metal ion binding|RNA binding|transcription factor activity, sequence-specific DNA binding|transcription, DNA-templated
XM_011030412.1	4.5298	6.60486	7.53282	10.653	O	LOC105128650	pumilio homolog 6, chloroplastic-like, transcript variant X1	GO:0009507,GO:0003729,GO:0006417	chloroplast|mRNA binding|regulation of translation
XM_011013459.1	10.3907	21.8827	23.0885	24.5017	O	LOC105116226	uncharacterized LOC105116226
XM_011016960.1	13.1038	14.3141	27.8109	31.1497	O	LOC105118900	heptahelical transmembrane protein 1-like	GO:0016021,GO:0004872,GO:0009788,GO:0009725,GO:0009651,GO:0009744	integral component of membrane|receptor activity|negative regulation of abscisic acid-activated signaling pathway|response to hormone|response to salt stress|response to sucrose	ko04152,ko04211,ko04920	AMPK signaling pathway|Longevity regulating pathway - mammal|Adipocytokine signaling pathway
XM_011027453.1	2.56682	3.26966	3.70342	6.10266	O	LOC105126556	acidic leucine-rich nuclear phosphoprotein 32-related protein-like, transcript variant X1
XM_011025210.1	3.42689	5.86377	7.0015	8.15723	O	LOC105124974	autophagy-related protein 18h-like	GO:0005737,GO:0034045,GO:0005774,GO:0006914,GO:0015031,GO:0042594	cytoplasm|pre-autophagosomal structure membrane|vacuolar membrane|autophagy|protein transport|response to starvation
XM_011036840.1	1.21216	1.54172	1.56114	2.88889	O	LOC105133042	DNA ligase 1, transcript variant X4	GO:0005739,GO:0005730,GO:0005634,GO:0005524,GO:0003677,GO:0003910,GO:0046872,GO:0007049,GO:0051301,GO:0071897,GO:0080111,GO:0051103,GO:0006310,GO:0006260,GO:0006302,GO:0006273,GO:0000012	mitochondrion|nucleolus|nucleus|ATP binding|DNA binding|DNA ligase (ATP) activity|metal ion binding|cell cycle|cell division|DNA biosynthetic process|DNA demethylation|DNA ligation involved in DNA repair|DNA recombination|DNA replication|double-strand break repair|lagging strand elongation|single strand break repair	ko03030,ko03410,ko03420,ko03430	DNA replication|Base excision repair|Nucleotide excision repair|Mismatch repair
XM_011021172.1	4.04394	8.03135	8.66946	9.64256	O	LOC105122203	protein REVERSION-TO-ETHYLENE SENSITIVITY1, transcript variant X1	GO:0005783,GO:0005789,GO:0005794,GO:0000139,GO:0016021,GO:0010105,GO:0009723	endoplasmic reticulum|endoplasmic reticulum membrane|Golgi apparatus|Golgi membrane|integral component of membrane|negative regulation of ethylene-activated signaling pathway|response to ethylene
XM_011003883.1	4.93763	9.61297	10.1247	11.7808	O	LOC105109252	probable inactive receptor kinase At1g48480	GO:0016021,GO:0016020,GO:0009505,GO:0005886,GO:0009506,GO:0005524,GO:0004672,GO:0009610	integral component of membrane|membrane|plant-type cell wall|plasma membrane|plasmodesma|ATP binding|protein kinase activity|response to symbiotic fungus
XM_011015975.1	23.3433	52.3071	55.2893	55.7993	O	LOC105118104	E3 ubiquitin-protein ligase RGLG2, transcript variant X2	GO:0005634,GO:0005886,GO:0016874,GO:0004842,GO:0008270,GO:0009850,GO:0009690,GO:0080148,GO:0016567	nucleus|plasma membrane|ligase activity|ubiquitin-protein transferase activity|zinc ion binding|auxin metabolic process|cytokinin metabolic process|negative regulation of response to water deprivation|protein ubiquitination
XM_011049673.1	5.50469	7.81352	8.5429	13.1667	O	LOC105142165	autophagy-related protein 8B-like, transcript variant X1	GO:0000421,GO:0033110,GO:0005874,GO:0006914,GO:0006995,GO:0015031	autophagosome membrane|Cvt vesicle membrane|microtubule|autophagy|cellular response to nitrogen starvation|protein transport	ko04068,ko04139,ko04140,ko04212,ko04727	FoxO signaling pathway|Regulation of mitophagy - yeast|Regulation of autophagy|Longevity regulating pathway - worm|GABAergic synapse
XM_011021179.1	5.6989	8.56423	11.557	13.6423	O	LOC105122206	histone deacetylase 2	GO:0005634,GO:0032041,GO:0006355,GO:0006351	nucleus|NAD-dependent histone deacetylase activity (H3-K14 specific)|regulation of transcription, DNA-templated|transcription, DNA-templated
XM_011039904.1	2.57771	3.92322	5.89879	6.17215	O	LOC105135160	uncharacterized LOC105135160, transcript variant X4
XM_011033913.1	2.77147	5.1344	6.46512	6.64347	O	LOC105131109	uncharacterized LOC105131109
XM_011016872.1	16.4768	23.1182	26.4088	39.5433	O	LOC105118825	transcription factor bHLH128-like	GO:0005829,GO:0005634,GO:0001046,GO:0003700,GO:0044212,GO:0001228,GO:0045944,GO:0010119,GO:0006355,GO:0006366	cytosol|nucleus|core promoter sequence-specific DNA binding|transcription factor activity, sequence-specific DNA binding|transcription regulatory region DNA binding|transcriptional activator activity, RNA polymerase II transcription regulatory region sequence-specific binding|positive regulation of transcription from RNA polymerase II promoter|regulation of stomatal movement|regulation of transcr…
XM_011049091.1	30.872	39.4503	44.9812	74.2479	O	LOC105141747	carotenoid 9,10(9',10')-cleavage dioxygenase 1-like	GO:0005737,GO:0005794,GO:0005886,GO:0009506,GO:0005774,GO:0005773,GO:0045549,GO:0046872,GO:0016121,GO:0016118,GO:0016124	cytoplasm|Golgi apparatus|plasma membrane|plasmodesma|vacuolar membrane|vacuole|9-cis-epoxycarotenoid dioxygenase activity|metal ion binding|carotene catabolic process|carotenoid catabolic process|xanthophyll catabolic process
XM_011033213.1	26.9392	46.408	51.1391	64.9332	O	LOC105130637	receptor-like protein kinase HAIKU2, transcript variant X2	GO:0016021,GO:0005886,GO:0005524,GO:0004674	integral component of membrane|plasma membrane|ATP binding|protein serine/threonine kinase activity
XM_011036642.1	10.9311	16.64	18.8916	26.3748	O	LOC105132901	tyrosine-protein kinase CSK-like, transcript variant X2	GO:0005524,GO:0004674	ATP binding|protein serine/threonine kinase activity
XM_011020420.1	7.40034	15.8818	17.1606	17.8676	O	LOC105121692	probable receptor-like protein kinase At5g47070, transcript variant X2	GO:0016021,GO:0005886,GO:0005524,GO:0004674	integral component of membrane|plasma membrane|ATP binding|protein serine/threonine kinase activity
XM_011030259.1	4.12834	6.678	8.36271	10.0095	O	LOC105128541	serine/threonine-protein kinase ATM	GO:0005634,GO:0005524,GO:0003677,GO:0004674,GO:0006974,GO:0051321	nucleus|ATP binding|DNA binding|protein serine/threonine kinase activity|cellular response to DNA damage stimulus|meiotic cell cycle	ko04064,ko04068,ko04110,ko04115,ko04210,ko04214	NF-kappa B signaling pathway|FoxO signaling pathway|Cell cycle|p53 signaling pathway|Apoptosis|Apoptosis - fly
XM_011036446.1	0.962556	1.62179	1.6571	2.33943	O	LOC105132771	uncharacterized LOC105132771, transcript variant X2	GO:0005737,GO:0005634,GO:0018024,GO:0009908,GO:0010452,GO:0051568,GO:0009909,GO:0006355,GO:0006351,GO:0010228	cytoplasm|nucleus|histone-lysine N-methyltransferase activity|flower development|histone H3-K36 methylation|histone H3-K4 methylation|regulation of flower development|regulation of transcription, DNA-templated|transcription, DNA-templated|vegetative to reproductive phase transition of meristem
XM_011017301.1	16.8305	32.6945	37.6095	40.9468	O	LOC105119186	G-type lectin S-receptor-like serine/threonine-protein kinase At4g27290, transcript variant X1	GO:0005524,GO:0005516,GO:0030246,GO:0004674,GO:0048544	ATP binding|calmodulin binding|carbohydrate binding|protein serine/threonine kinase activity|recognition of pollen
XM_011009852.1	1.51024	2.98825	3.51778	3.67988	O	LOC105113551	serine/threonine-protein kinase prp4, transcript variant X12	GO:0071013,GO:0005694,GO:0005654,GO:0005524,GO:0044822,GO:0004672,GO:0004674,GO:0000398,GO:0006468,GO:0008380	catalytic step 2 spliceosome|chromosome|nucleoplasm|ATP binding|poly(A) RNA binding|protein kinase activity|protein serine/threonine kinase activity|mRNA splicing, via spliceosome|protein phosphorylation|RNA splicing
XM_011027424.1	14.5243	25.6192	28.5613	35.4322	O	LOC105126538	G-box-binding factor 1	GO:0005737,GO:0005634,GO:0003677,GO:0043565,GO:0003700,GO:0044212,GO:0010629,GO:0090342,GO:0010310,GO:0006351	cytoplasm|nucleus|DNA binding|sequence-specific DNA binding|transcription factor activity, sequence-specific DNA binding|transcription regulatory region DNA binding|negative regulation of gene expression|regulation of cell aging|regulation of hydrogen peroxide metabolic process|transcription, DNA-templated
XM_011049090.1	5.82513	6.28364	7.43955	14.2235	O	LOC105141746	carotenoid 9,10(9',10')-cleavage dioxygenase 1-like	GO:0046872,GO:0016702	metal ion binding|oxidoreductase activity, acting on single donors with incorporation of molecular oxygen, incorporation of two atoms of oxygen
XM_011011444.1	1.43667	2.14133	2.58712	3.51325	O	LOC105114776	putative phospholipid-transporting ATPase 4, transcript variant X2	GO:0016021,GO:0005886,GO:0005524,GO:0000287,GO:0004012	integral component of membrane|plasma membrane|ATP binding|magnesium ion binding|phospholipid-translocating ATPase activity
XM_011043739.1	4.34296	8.04463	8.25525	10.6212	O	LOC105137839	uncharacterized LOC105137839
XM_011023257.1	4.98172	7.67596	7.84539	12.1925	O	LOC105123596	cyclin-T1-4-like, transcript variant X1	GO:0000307,GO:0005634,GO:0016538,GO:0007049,GO:0051301,GO:0048366,GO:0045737,GO:1901409,GO:0045944,GO:0009615,GO:0010090	cyclin-dependent protein kinase holoenzyme complex|nucleus|cyclin-dependent protein serine/threonine kinase regulator activity|cell cycle|cell division|leaf development|positive regulation of cyclin-dependent protein serine/threonine kinase activity|positive regulation of phosphorylation of RNA polymerase II C-terminal domain|positive regulation of transcription from RNA polymerase II promoter|re…
XM_011025417.1	1.72131	2.51489	3.09494	4.2183	O	LOC105125116	uncharacterized LOC105125116	GO:0005886,GO:0009738,GO:0071470,GO:0009787	plasma membrane|abscisic acid-activated signaling pathway|cellular response to osmotic stress|regulation of abscisic acid-activated signaling pathway
XM_011047091.1	1.74263	2.89227	3.26289	4.28146	O	LOC105140308	uncharacterized LOC105140308, transcript variant X5	GO:0005737,GO:0005856,GO:0005829,GO:0070062,GO:0016020,GO:0005654,GO:0031072,GO:0034605,GO:0070389,GO:0006457,GO:1900034	cytoplasm|cytoskeleton|cytosol|extracellular exosome|membrane|nucleoplasm|heat shock protein binding|cellular response to heat|chaperone cofactor-dependent protein refolding|protein folding|regulation of cellular response to heat
XM_011040004.1	4.01468	7.6358	9.06968	9.87959	O	LOC105135222	eukaryotic translation initiation factor 3 subunit J-like, transcript variant X3	GO:0016282,GO:0033290,GO:0005852,GO:0003743,GO:0001731,GO:0006446	eukaryotic 43S preinitiation complex|eukaryotic 48S preinitiation complex|eukaryotic translation initiation factor 3 complex|translation initiation factor activity|formation of translation preinitiation complex|regulation of translational initiation	ko03013	RNA transport
XM_011027357.1	0.804238	1.18339	1.5468	1.9793	O	LOC105126489	uncharacterized LOC105126489, transcript variant X3	GO:0005768,GO:0005794,GO:0006886,GO:0045324,GO:0045053,GO:0016192	endosome|Golgi apparatus|intracellular protein transport|late endosome to vacuole transport|protein retention in Golgi apparatus|vesicle-mediated transport
XM_011048258.1	0.500062	0.604896	0.612149	1.23111	O	LOC105141138	helicase SEN1, transcript variant X3	GO:0005737,GO:0035649,GO:0005634,GO:0005657,GO:0005524,GO:0032575,GO:0008094,GO:0019904,GO:0008186,GO:0017116,GO:0032508,GO:0045005,GO:0006353,GO:0031124,GO:0006378,GO:1990248,GO:0006364,GO:0031126,GO:0016180,GO:0006369,GO:0008033	cytoplasm|Nrd1 complex|nucleus|replication fork|ATP binding|ATP-dependent 5'-3' RNA helicase activity|DNA-dependent ATPase activity|protein domain specific binding|RNA-dependent ATPase activity|single-stranded DNA-dependent ATP-dependent DNA helicase activity|DNA duplex unwinding|DNA-dependent DNA replication maintenance of fidelity|DNA-templated transcription, termination|mRNA 3'-end processing|…
XM_011026095.1	6.22011	10.5808	14.5193	15.323	O	LOC105125577	cyclin-dependent kinase G-2	GO:0005524,GO:0004693,GO:0008353	ATP binding|cyclin-dependent protein serine/threonine kinase activity|RNA polymerase II carboxy-terminal domain kinase activity
XM_011021974.1	3.4208	4.9171	7.69173	8.42918	O	LOC105122706	serine/threonine-protein phosphatase 4 regulatory subunit 3A, transcript variant X1			ko04212,ko04922	Longevity regulating pathway - worm|Glucagon signaling pathway
XM_011014162.1	6.60081	8.39127	11.1316	16.2654	O	LOC105116705	probable protein phosphatase 2C 6, transcript variant X2	GO:0046872,GO:0004722	metal ion binding|protein serine/threonine phosphatase activity	ko04075	Plant hormone signal transduction
XM_011041188.1	2.20785	2.35274	2.35462	5.45347	O	LOC105136032	uncharacterized protein C18orf8, transcript variant X2	GO:0005765	lysosomal membrane
XM_011025651.1	10.102	14.8041	16.5446	24.9563	O	LOC105125277	uncharacterized LOC105125277	GO:0009506,GO:0016597,GO:0008152	plasmodesma|amino acid binding|metabolic process
XM_011037274.1	2.0673	3.01326	3.97656	5.11125	O	LOC105133328	uncharacterized LOC105133328, transcript variant X3	GO:0005737	cytoplasm
XM_011044157.1	2.41561	4.59884	4.72005	5.9907	O	LOC105138146	AT-rich interactive domain-containing protein 2-like, transcript variant X1	GO:0005634,GO:0005773,GO:0003677,GO:0006355,GO:0006351	nucleus|vacuole|DNA binding|regulation of transcription, DNA-templated|transcription, DNA-templated
XM_011029887.1	3.89929	5.09699	6.16829	9.68954	O	LOC105128292	acetylornithine deacetylase-like, transcript variant X2	GO:0008777,GO:0046872,GO:0006526	acetylornithine deacetylase activity|metal ion binding|arginine biosynthetic process	ko00220,ko01210,ko01230	Arginine biosynthesis|2-Oxocarboxylic acid metabolism|Biosynthesis of amino acids
XM_011010038.1	8.93841	9.4356	11.8431	22.362	O	LOC105113744	AF4/FMR2 family member 4-like, transcript variant X2	GO:0000786,GO:0005634,GO:0003677,GO:0006334	nucleosome|nucleus|DNA binding|nucleosome assembly
XM_011016801.1	4.06505	6.14413	6.91572	10.1838	O	LOC105118772	uncharacterized LOC105118772, transcript variant X1	GO:0005737,GO:0005634,GO:0019904,GO:0030346,GO:0004864,GO:0016568,GO:0006336,GO:0043086,GO:0060548,GO:0014823	cytoplasm|nucleus|protein domain specific binding|protein phosphatase 2B binding|protein phosphatase inhibitor activity|chromatin modification|DNA replication-independent nucleosome assembly|negative regulation of catalytic activity|negative regulation of cell death|response to activity
XM_011010274.1	4.27187	7.50118	9.085	10.7251	O	LOC105113905	NAC domain-containing protein 8, transcript variant X2	GO:0005634,GO:0003677,GO:0003700,GO:0000077,GO:0040020,GO:0010332,GO:0006351	nucleus|DNA binding|transcription factor activity, sequence-specific DNA binding|DNA damage checkpoint|regulation of meiotic nuclear division|response to gamma radiation|transcription, DNA-templated
XM_011044152.1	7.67038	15.5307	19.156	19.264	O	LOC105138142	thioredoxin-like, transcript variant X2	GO:0005618,GO:0009507,GO:0009941,GO:0009570,GO:0009535,GO:0009579,GO:0008047,GO:0004857,GO:0016671,GO:0015035,GO:0045454,GO:0034599,GO:0006662,GO:0043086,GO:0055114,GO:0043085,GO:0006457,GO:0006109,GO:0009735,GO:0000103	cell wall|chloroplast|chloroplast envelope|chloroplast stroma|chloroplast thylakoid membrane|thylakoid|enzyme activator activity|enzyme inhibitor activity|oxidoreductase activity, acting on a sulfur group of donors, disulfide as acceptor|protein disulfide oxidoreductase activity|cell redox homeostasis|cellular response to oxidative stress|glycerol ether metabolic process|negative regulation of ca…
XM_011032284.1	67.2614	114.537	152.609	169.038	O	LOC105129987	auxin-responsive protein IAA14-like, transcript variant X2	GO:0005634,GO:0003700,GO:0009734,GO:0010102,GO:0045892,GO:0009733,GO:0006351	nucleus|transcription factor activity, sequence-specific DNA binding|auxin-activated signaling pathway|lateral root morphogenesis|negative regulation of transcription, DNA-templated|response to auxin|transcription, DNA-templated	ko04075	Plant hormone signal transduction
XM_011010219.1	6.18049	10.4337	11.8849	15.5855	O	LOC105113868	F-box protein At5g67140
XM_011023258.1	2.65674	3.45854	5.59544	6.72838	O	LOC105123596	cyclin-T1-4-like, transcript variant X3	GO:0000307,GO:0005634,GO:0016538,GO:0007049,GO:0051301,GO:0048366,GO:0045737,GO:1901409,GO:0045944,GO:0009615,GO:0010090	cyclin-dependent protein kinase holoenzyme complex|nucleus|cyclin-dependent protein serine/threonine kinase regulator activity|cell cycle|cell division|leaf development|positive regulation of cyclin-dependent protein serine/threonine kinase activity|positive regulation of phosphorylation of RNA polymerase II C-terminal domain|positive regulation of transcription from RNA polymerase II promoter|re…
XM_011031578.1	2.22484	3.5146	4.15822	5.66515	O	LOC105129489	uncharacterized LOC105129489, transcript variant X6
XM_011028997.1	18.951	35.5117	45.4041	48.2696	O	LOC105127632	triacylglycerol lipase SDP1	GO:0016021,GO:0012511,GO:0004806,GO:0006071,GO:0019433	integral component of membrane|monolayer-surrounded lipid storage body|triglyceride lipase activity|glycerol metabolic process|triglyceride catabolic process	ko00100,ko00561,ko00564,ko00565,ko00590,ko00591,ko00592	Steroid biosynthesis|Glycerolipid metabolism|Glycerophospholipid metabolism|Ether lipid metabolism|Arachidonic acid metabolism|Linoleic acid metabolism|alpha-Linolenic acid metabolism
XM_011036399.1	7.19203	9.29288	9.32901	18.3268	O	LOC105132732	THO complex subunit 1-like	GO:0005634,GO:0000347,GO:0003723,GO:0050832,GO:0031047,GO:0006406,GO:0006397,GO:0010267,GO:0008380	nucleus|THO complex|RNA binding|defense response to fungus|gene silencing by RNA|mRNA export from nucleus|mRNA processing|production of ta-siRNAs involved in RNA interference|RNA splicing	ko03013,ko03040	RNA transport|Spliceosome
XM_011006226.1	55.5594	134.547	139.347	142.065	O	LOC105110999	uncharacterized LOC105110999
XM_011037934.1	7.5484	16.1115	17.5495	19.3021	O	LOC105133810	uncharacterized LOC105133810
XM_011014341.1	5.05613	9.84959	12.0571	13.0111	O	LOC105116846	spermatogenesis-associated protein 20, transcript variant X2	GO:0005576,GO:0003824,GO:0030154,GO:0007275,GO:0007283	extracellular region|catalytic activity|cell differentiation|multicellular organism development|spermatogenesis
XM_011020713.1	2.21352	4.5306	4.71376	5.70431	O	LOC105121868	MACPF domain-containing protein CAD1-like, transcript variant X1	GO:0008219,GO:0006955,GO:0009626,GO:0010337	cell death|immune response|plant-type hypersensitive response|regulation of salicylic acid metabolic process
XM_011024983.1	2.75736	2.77819	3.79767	7.17307	O	LOC105124839	uncharacterized LOC105124839
XM_011030856.1	23.4579	37.8668	43.9551	61.1618	O	LOC105128988	protein HOTHEAD	GO:0005576,GO:0050660,GO:0046593,GO:0016614,GO:0007267,GO:0009553,GO:0010430	extracellular region|flavin adenine dinucleotide binding|mandelonitrile lyase activity|oxidoreductase activity, acting on CH-OH group of donors|cell-cell signaling|embryo sac development|fatty acid omega-oxidation
XM_011030450.1	1.10932	1.66264	2.77774	2.89334	O	LOC105128678	uncharacterized LOC105128678, transcript variant X2
XM_011040242.1	4.32593	8.14219	8.42897	11.2906	O	LOC105135388	uncharacterized LOC105135388, transcript variant X2
XM_011001786.1	2.31376	4.71837	4.72565	6.04354	O	LOC105107749	protein RIK, transcript variant X2	GO:0005634,GO:0003723	nucleus|RNA binding
XM_011031202.1	20.6902	25.9164	41.1329	54.061	O	LOC105129230	squamosa promoter-binding-like protein 4	GO:0005737,GO:0005634,GO:0003677,GO:0046872,GO:0003700,GO:0006355,GO:0010321,GO:0006351	cytoplasm|nucleus|DNA binding|metal ion binding|transcription factor activity, sequence-specific DNA binding|regulation of transcription, DNA-templated|regulation of vegetative phase change|transcription, DNA-templated
XM_011002051.1	7.37636	14.2892	16.0542	19.3073	O	LOC105107940	uncharacterized LOC105107940, transcript variant X3	GO:0019898,GO:0005770,GO:0000407,GO:0000045,GO:0006995,GO:0000422,GO:0044804,GO:0015031	extrinsic component of membrane|late endosome|pre-autophagosomal structure|autophagosome assembly|cellular response to nitrogen starvation|mitophagy|nucleophagy|protein transport
XM_011032746.1	3.864	6.07875	8.88765	10.1228	O	LOC105130302	7-deoxyloganetin glucosyltransferase-like, transcript variant X1	GO:0035251,GO:1900994	UDP-glucosyltransferase activity|(-)-secologanin biosynthetic process
XM_011026598.1	5.64119	8.30475	8.94292	14.8539	O	LOC105125922	transcription initiation factor TFIID subunit 15b-like, transcript variant X1	GO:0009507,GO:0005634,GO:0000166,GO:0003723,GO:0008270,GO:0006355,GO:0006351	chloroplast|nucleus|nucleotide binding|RNA binding|zinc ion binding|regulation of transcription, DNA-templated|transcription, DNA-templated
XM_011029116.1	42.2808	61.7519	91.251	111.422	O	LOC105127721	3-ketoacyl-CoA synthase 11-like	GO:0016021,GO:0009922,GO:0006633,GO:0009409,GO:0009416	integral component of membrane|fatty acid elongase activity|fatty acid biosynthetic process|response to cold|response to light stimulus	ko00062	Fatty acid elongation
XM_011044278.1	1.08086	1.70834	2.23353	2.85325	O	LOC105138235	ATP-dependent RNA helicase DHX36, transcript variant X2	GO:0000781,GO:0005737,GO:0005829,GO:0070062,GO:0005634,GO:0005524,GO:0004004,GO:0001047,GO:0008094,GO:0003725,GO:0051880,GO:0002151,GO:0042826,GO:0044822,GO:0044212,GO:0045087,GO:0001503,GO:0032206,GO:0045944,GO:0032481,GO:0043330,GO:0009615,GO:0006396,GO:0010501,GO:0006351	chromosome, telomeric region|cytoplasm|cytosol|extracellular exosome|nucleus|ATP binding|ATP-dependent RNA helicase activity|core promoter binding|DNA-dependent ATPase activity|double-stranded RNA binding|G-quadruplex DNA binding|G-quadruplex RNA binding|histone deacetylase binding|poly(A) RNA binding|transcription regulatory region DNA binding|innate immune response|ossification|positive regulat…
XM_011012165.1	3.18569	5.73509	6.17473	8.42237	O	LOC105115320	transcriptional adapter ADA2a, transcript variant X2	GO:0005634,GO:0003682,GO:0003677,GO:0003713,GO:0003700,GO:0008270,GO:0006338,GO:0016573,GO:0035066,GO:0006357,GO:0006351	nucleus|chromatin binding|DNA binding|transcription coactivator activity|transcription factor activity, sequence-specific DNA binding|zinc ion binding|chromatin remodeling|histone acetylation|positive regulation of histone acetylation|regulation of transcription from RNA polymerase II promoter|transcription, DNA-templated
XM_011045699.1	9.35691	16.0844	18.4425	24.7499	O	LOC105139309	uncharacterized LOC105139309, transcript variant X1	GO:0005634,GO:0003677,GO:0006355,GO:0006950,GO:0006351	nucleus|DNA binding|regulation of transcription, DNA-templated|response to stress|transcription, DNA-templated
XM_011010104.1	1.10038	2.19818	2.72158	2.91571	O	LOC105113787	glutamate receptor 3.4, transcript variant X2	GO:0009507,GO:0016021,GO:0005886,GO:0009536,GO:0005262,GO:0008066,GO:0004970,GO:0015276,GO:0070588,GO:0006816,GO:0019722,GO:0071311,GO:0071230,GO:0070417,GO:0071260,GO:0034220,GO:0009611	chloroplast|integral component of membrane|plasma membrane|plastid|calcium channel activity|glutamate receptor activity|ionotropic glutamate receptor activity|ligand-gated ion channel activity|calcium ion transmembrane transport|calcium ion transport|calcium-mediated signaling|cellular response to acetate|cellular response to amino acid stimulus|cellular response to cold|cellular response to mech…
XM_011033336.1	3.66497	6.52941	6.65366	9.71536	O	LOC105130705	hornerin, transcript variant X2	GO:0005654,GO:0003682,GO:0003677,GO:0003723,GO:0006342,GO:0006306,GO:0016458,GO:0030422,GO:0080188	nucleoplasm|chromatin binding|DNA binding|RNA binding|chromatin silencing|DNA methylation|gene silencing|production of siRNA involved in RNA interference|RNA-directed DNA methylation
XM_011004175.1	2.0215	3.98764	4.75469	5.38058	O	LOC105109453	uncharacterized LOC105109453	GO:0005524,GO:0005516,GO:0030246,GO:0004674,GO:0048544	ATP binding|calmodulin binding|carbohydrate binding|protein serine/threonine kinase activity|recognition of pollen
XM_011035301.1	4.81434	7.62147	7.85732	12.8162	O	LOC105132041	RING finger and CHY zinc finger domain-containing protein 1, transcript variant X1	GO:0005737,GO:0016607,GO:0005654,GO:0005634,GO:0000151,GO:0016874,GO:0002039,GO:0042803,GO:0004842,GO:0008270,GO:0006281,GO:0070987,GO:0032436,GO:0031398,GO:0051865,GO:0016567,GO:0042787,GO:0019985	cytoplasm|nuclear speck|nucleoplasm|nucleus|ubiquitin ligase complex|ligase activity|p53 binding|protein homodimerization activity|ubiquitin-protein transferase activity|zinc ion binding|DNA repair|error-free translesion synthesis|positive regulation of proteasomal ubiquitin-dependent protein catabolic process|positive regulation of protein ubiquitination|protein autoubiquitination|protein ubiqui…	ko04115,ko04120	p53 signaling pathway|Ubiquitin mediated proteolysis
XM_011011934.1	1.33317	1.45267	1.90969	3.57935	O	LOC105115132	zinc finger CCCH domain-containing protein 41-like, transcript variant X3	GO:0003677,GO:0046872,GO:0000166,GO:0003723	DNA binding|metal ion binding|nucleotide binding|RNA binding
XM_011043700.1	5.64945	11.654	11.9956	15.1791	O	LOC105137815	protein N-terminal asparagine amidohydrolase, transcript variant X2	GO:0005737,GO:0005634,GO:0008418,GO:0008344,GO:0007613	cytoplasm|nucleus|protein-N-terminal asparagine amidohydrolase activity|adult locomotory behavior|memory
XM_011044759.1	16.0288	29.3179	31.0125	43.0734	O	LOC105138621	MADS-box protein JOINTLESS-like	GO:0005634,GO:0003677,GO:0003700,GO:0007275,GO:0006351	nucleus|DNA binding|transcription factor activity, sequence-specific DNA binding|multicellular organism development|transcription, DNA-templated
XM_011045631.1	4.89926	7.02389	7.68455	13.1802	O	LOC105139257	putative glucose-6-phosphate 1-epimerase	GO:0030246,GO:0047938,GO:0005975	carbohydrate binding|glucose-6-phosphate 1-epimerase activity|carbohydrate metabolic process	ko00010	Glycolysis / Gluconeogenesis
XM_011012386.1	3.89898	5.43823	5.49039	10.4944	O	LOC105115490	uncharacterized LOC105115490, transcript variant X2
XM_011045277.1	10.4929	14.4506	24.8526	28.331	O	LOC105139003	protein NLP8-like, transcript variant X2	GO:0005634,GO:0003677,GO:0003700,GO:0006355,GO:0006351	nucleus|DNA binding|transcription factor activity, sequence-specific DNA binding|regulation of transcription, DNA-templated|transcription, DNA-templated
XM_011019970.1	6.67685	8.8241	10.3	18.0982	O	LOC105121370	flavin-containing monooxygenase FMO GS-OX-like 2, transcript variant X1	GO:0050660,GO:0004497,GO:0004499,GO:0050661,GO:0050832,GO:0055114	flavin adenine dinucleotide binding|monooxygenase activity|N,N-dimethylaniline monooxygenase activity|NADP binding|defense response to fungus|oxidation-reduction process
XM_011022434.1	14.8885	21.5166	36.7156	40.9261	O	LOC105123007	squamosa promoter-binding-like protein 2, transcript variant X2	GO:0005634,GO:0003677,GO:0046872,GO:0006355,GO:0006351	nucleus|DNA binding|metal ion binding|regulation of transcription, DNA-templated|transcription, DNA-templated
XM_011046597.1	14.2135	25.5753	37.1814	39.086	O	LOC105139948	mediator of RNA polymerase II transcription subunit 15a-like, transcript variant X13	GO:0016592,GO:0005634,GO:0003712,GO:0006355,GO:0009751,GO:0006351	mediator complex|nucleus|transcription cofactor activity|regulation of transcription, DNA-templated|response to salicylic acid|transcription, DNA-templated
XM_011034504.1	1.10373	1.37678	2.79959	3.05223	O	LOC105131500	serine/threonine-protein kinase CTR1-like, transcript variant X3	GO:0005789,GO:0005524,GO:0004674,GO:0004712,GO:0071281,GO:0009873,GO:0009686,GO:0010105,GO:0046777,GO:2000069,GO:2000035,GO:0048510,GO:0009723,GO:0009750,GO:0001666,GO:0009744,GO:0010182	endoplasmic reticulum membrane|ATP binding|protein serine/threonine kinase activity|protein serine/threonine/tyrosine kinase activity|cellular response to iron ion|ethylene-activated signaling pathway|gibberellin biosynthetic process|negative regulation of ethylene-activated signaling pathway|protein autophosphorylation|regulation of post-embryonic root development|regulation of stem cell divisio…	ko04075	Plant hormone signal transduction
XM_011040301.1	6.45526	14.8049	15.1693	17.8884	O	LOC105135439	putative receptor-like protein kinase At4g00960, transcript variant X2	GO:0016021,GO:0005886,GO:0009506,GO:0005524,GO:0004674,GO:0042742,GO:0006468	integral component of membrane|plasma membrane|plasmodesma|ATP binding|protein serine/threonine kinase activity|defense response to bacterium|protein phosphorylation
XM_011026805.1	1.97499	2.8058	4.57961	5.51159	O	LOC105126068	E3 ubiquitin-protein ligase RNF115-like, transcript variant X1	GO:0016874,GO:0008270,GO:0016567	ligase activity|zinc ion binding|protein ubiquitination
XM_011022465.1	11.7629	27.4511	28.2976	32.8584	O	LOC105123020	choline/ethanolaminephosphotransferase 1-like, transcript variant X1	GO:0005794,GO:0016021,GO:0004142,GO:0004307,GO:0046872,GO:0006646	Golgi apparatus|integral component of membrane|diacylglycerol cholinephosphotransferase activity|ethanolaminephosphotransferase activity|metal ion binding|phosphatidylethanolamine biosynthetic process	ko00440,ko00564,ko00565	Phosphonate and phosphinate metabolism|Glycerophospholipid metabolism|Ether lipid metabolism
XM_011002937.1	1.73877	3.92754	4.50056	4.89932	O	LOC105108586	putative disease resistance protein At4g19050	GO:0043531,GO:0005524,GO:0006952	ADP binding|ATP binding|defense response
XM_011022481.1	8.38412	14.238	15.0334	23.6377	O	LOC105123031	squamosa promoter-binding-like protein 16, transcript variant X1	GO:0005634,GO:0003677,GO:0046872,GO:0006355,GO:0006351	nucleus|DNA binding|metal ion binding|regulation of transcription, DNA-templated|transcription, DNA-templated
XM_011022700.1	2.51921	2.96476	3.90831	7.13024	O	LOC105123184	uncharacterized LOC105123184, transcript variant X2
XM_011037665.1	13.0142	22.5334	27.5948	36.8394	O	LOC105133597	high mobility group B protein 1, transcript variant X2	GO:0000785,GO:0005634,GO:0003682,GO:0003677,GO:0030527,GO:0003700,GO:0006333,GO:0006355	chromatin|nucleus|chromatin binding|DNA binding|structural constituent of chromatin|transcription factor activity, sequence-specific DNA binding|chromatin assembly or disassembly|regulation of transcription, DNA-templated	ko03410	Base excision repair
XM_011034241.1	3.67927	7.22455	8.63151	10.415	O	LOC105131315	vesicle-associated protein 1-1-like, transcript variant X2	GO:0005789,GO:0016021,GO:0005886,GO:0046907,GO:0016032	endoplasmic reticulum membrane|integral component of membrane|plasma membrane|intracellular transport|viral process
XM_011019205.1	9.47202	15.386	16.5417	27.0358	O	LOC105120821	uncharacterized LOC105120821	GO:0009943,GO:0010358,GO:0006355,GO:0006351	adaxial/abaxial axis specification|leaf shaping|regulation of transcription, DNA-templated|transcription, DNA-templated
XM_011002730.1	5.73083	10.233	11.0388	16.3636	O	LOC105108423	anthocyanidin 3-O-glucosyltransferase 2-like	GO:0047893	flavonol 3-O-glucosyltransferase activity
XM_011004728.1	2.2564	4.42127	5.95755	6.46763	O	LOC105109868	serine/threonine-protein kinase SAPK2-like, transcript variant X2	GO:0005524,GO:0004674,GO:0009738	ATP binding|protein serine/threonine kinase activity|abscisic acid-activated signaling pathway	ko04075	Plant hormone signal transduction
XM_011001893.1	2.06593	3.54859	4.97455	5.94034	O	LOC105107830	uncharacterized LOC105107830, transcript variant X2
XM_011021939.1	25.9833	51.4984	64.6783	74.7151	O	LOC105122680	F-box/LRR-repeat protein 14, transcript variant X1	GO:0005737,GO:0005794,GO:0005654,GO:0004842,GO:0042787	cytoplasm|Golgi apparatus|nucleoplasm|ubiquitin-protein transferase activity|protein ubiquitination involved in ubiquitin-dependent protein catabolic process
XM_011011258.1	2.17117	2.76998	3.82481	6.2499	O	LOC105114642	probable NOT transcription complex subunit VIP2, transcript variant X1	GO:0005634,GO:0015074,GO:0006355,GO:0006351	nucleus|DNA integration|regulation of transcription, DNA-templated|transcription, DNA-templated	ko03018	RNA degradation
XM_011038816.1	5.98234	13.902	14.2748	17.2368	O	LOC105134412	3-methyl-2-oxobutanoate hydroxymethyltransferase 1, mitochondrial	GO:0005739,GO:0003864,GO:0046872,GO:0008168,GO:0015940	mitochondrion|3-methyl-2-oxobutanoate hydroxymethyltransferase activity|metal ion binding|methyltransferase activity|pantothenate biosynthetic process	ko00770	Pantothenate and CoA biosynthesis
XM_011046993.1	1.39384	2.24901	3.25042	4.01925	O	LOC105140248	BOI-related E3 ubiquitin-protein ligase 1-like, transcript variant X3	GO:0005634,GO:0016874,GO:0004842,GO:0008270,GO:0006952,GO:0043161,GO:0031347,GO:0043067	nucleus|ligase activity|ubiquitin-protein transferase activity|zinc ion binding|defense response|proteasome-mediated ubiquitin-dependent protein catabolic process|regulation of defense response|regulation of programmed cell death
XM_011005590.1	1.84567	4.36614	5.28468	5.3389	O	LOC105110522	probable plastid-lipid-associated protein 14, chloroplastic	GO:0009507,GO:0005524,GO:0004672	chloroplast|ATP binding|protein kinase activity
XM_011048711.1	1.80241	4.05209	4.6714	5.24818	O	LOC105141479	probable tyrosine-protein phosphatase At1g05000, transcript variant X3	GO:0004725	protein tyrosine phosphatase activity
XM_011021851.1	6.48628	15.0882	17.7728	18.9274	O	LOC105122623	seed maturation protein PM36	GO:0050334,GO:0009228,GO:0009229	thiaminase activity|thiamine biosynthetic process|thiamine diphosphate biosynthetic process
XM_011011772.1	8.8394	16.5462	21.6146	25.9018	O	LOC105114997	outer envelope pore protein 16-2, chloroplastic-like, transcript variant X3	GO:0031359,GO:0031305,GO:0005744,GO:0009527,GO:0046930,GO:0015171,GO:0015288,GO:0015266,GO:0042803,GO:0003333,GO:0030150	integral component of chloroplast outer membrane|integral component of mitochondrial inner membrane|mitochondrial inner membrane presequence translocase complex|plastid outer membrane|pore complex|amino acid transmembrane transporter activity|porin activity|protein channel activity|protein homodimerization activity|amino acid transmembrane transport|protein import into mitochondrial matrix
XM_011001780.1	2.91146	4.91095	6.07991	8.54818	O	LOC105107745	exocyst complex component EXO70B1-like, transcript variant X3	GO:0005829,GO:0000145,GO:0070062,GO:0045335,GO:0005886,GO:0006887	cytosol|exocyst|extracellular exosome|phagocytic vesicle|plasma membrane|exocytosis	ko04910	Insulin signaling pathway
XM_011008246.1	14.5629	14.6476	21.8309	42.7834	O	LOC105112517	uncharacterized LOC105112517, transcript variant X4	GO:0005874	microtubule
XM_011004422.1	1.63119	2.69034	4.23735	4.79874	O	LOC105109644	protein FAM133-like, transcript variant X2
XM_011022066.1	35.304	56.8359	67.9045	104.243	O	LOC105122780	acetate/butyrate--CoA ligase AAE7, peroxisomal	GO:0005777,GO:0003987,GO:0047760,GO:0006083,GO:0019605,GO:0006097	peroxisome|acetate-CoA ligase activity|butyrate-CoA ligase activity|acetate metabolic process|butyrate metabolic process|glyoxylate cycle
XM_011029889.1	8.90889	17.2361	22.1769	26.3651	O	LOC105128293	uncharacterized LOC105128293, transcript variant X2	GO:0016590,GO:0008623,GO:0008270,GO:0006338,GO:0006261,GO:0006355,GO:0006351	ACF complex|CHRAC|zinc ion binding|chromatin remodeling|DNA-dependent DNA replication|regulation of transcription, DNA-templated|transcription, DNA-templated
XM_011023408.1	0.880711	1.36653	1.61036	2.61251	O	LOC105123708	sodium/hydrogen exchanger 8-like, transcript variant X5	GO:0009941,GO:0016021,GO:0005886,GO:0015299,GO:0010163,GO:2000377,GO:0042542,GO:0006979,GO:0000302,GO:0009651,GO:0006814	chloroplast envelope|integral component of membrane|plasma membrane|solute:proton antiporter activity|high-affinity potassium ion import|regulation of reactive oxygen species metabolic process|response to hydrogen peroxide|response to oxidative stress|response to reactive oxygen species|response to salt stress|sodium ion transport
XM_011026547.1	5.60393	10.321	13.3941	16.6455	O	LOC105125884	sodium/hydrogen exchanger 7-like	GO:0009941,GO:0016021,GO:0005886,GO:0015299,GO:0010163,GO:2000377,GO:0042542,GO:0006979,GO:0000302,GO:0009651,GO:0006814	chloroplast envelope|integral component of membrane|plasma membrane|solute:proton antiporter activity|high-affinity potassium ion import|regulation of reactive oxygen species metabolic process|response to hydrogen peroxide|response to oxidative stress|response to reactive oxygen species|response to salt stress|sodium ion transport
XM_011033062.1	0.738645	1.91618	2.07971	2.19732	O	LOC105130511	E3 ubiquitin-protein ligase MBR2, transcript variant X3	GO:0016874,GO:0008270,GO:0016567,GO:0040008	ligase activity|zinc ion binding|protein ubiquitination|regulation of growth
XM_011022315.1	17.8972	30.4072	36.0254	53.6109	O	LOC105122930	cinnamoyl-CoA reductase 1-like	GO:0005829,GO:0016621,GO:0050662,GO:0007623,GO:0009809,GO:0009409	cytosol|cinnamoyl-CoA reductase activity|coenzyme binding|circadian rhythm|lignin biosynthetic process|response to cold	ko00940	Phenylpropanoid biosynthesis
XM_011037246.1	0.714401	0.83942	1.676	2.14529	O	LOC105133308	probable cyclic nucleotide-gated ion channel 20, chloroplastic, transcript variant X1	GO:0009535,GO:0016021,GO:0030552,GO:0030553,GO:0005249,GO:0071805,GO:0042391,GO:0009624	chloroplast thylakoid membrane|integral component of membrane|cAMP binding|cGMP binding|voltage-gated potassium channel activity|potassium ion transmembrane transport|regulation of membrane potential|response to nematode	ko04626	Plant-pathogen interaction
XM_011038014.1	0.250233	0.2939	0.33963	0.754022	O	LOC105133872	mediator of RNA polymerase II transcription subunit 12, transcript variant X1	GO:0016592,GO:0001104,GO:0007275,GO:0040008,GO:0006351	mediator complex|RNA polymerase II transcription cofactor activity|multicellular organism development|regulation of growth|transcription, DNA-templated
XM_011046405.1	16.7807	29.6166	31.1967	50.5763	O	LOC105139797	probable 6-phosphogluconolactonase 4, chloroplastic	GO:0009507,GO:0017057,GO:0005975,GO:0006098	chloroplast|6-phosphogluconolactonase activity|carbohydrate metabolic process|pentose-phosphate shunt	ko00030,ko01200	Pentose phosphate pathway|Carbon metabolism
XM_011001682.1	5.08573	5.76148	7.25516	15.4818	O	LOC105107671	uncharacterized LOC105107671
XM_011026862.1	2.163	5.09659	5.49977	6.59356	O	LOC105126108	serine/arginine-rich SC35-like splicing factor SCL33, transcript variant X3	GO:0005737,GO:0016607,GO:0005681,GO:0042802,GO:0000166,GO:0003723,GO:0006397,GO:0008380	cytoplasm|nuclear speck|spliceosomal complex|identical protein binding|nucleotide binding|RNA binding|mRNA processing|RNA splicing
XM_011008684.1	6.76846	13.3924	16.6627	20.6601	O	LOC105112825	probable LRR receptor-like serine/threonine-protein kinase At4g37250	GO:0016021,GO:0005524,GO:0004674	integral component of membrane|ATP binding|protein serine/threonine kinase activity
XM_011050630.1	1.42721	2.54879	2.89823	4.36747	O	LOC105142822	F-box protein At5g07610-like
XM_011021173.1	7.84988	18.0082	18.1544	24.1625	O	LOC105122203	protein REVERSION-TO-ETHYLENE SENSITIVITY1, transcript variant X2	GO:0005783,GO:0005789,GO:0005794,GO:0000139,GO:0016021,GO:0010105,GO:0009723	endoplasmic reticulum|endoplasmic reticulum membrane|Golgi apparatus|Golgi membrane|integral component of membrane|negative regulation of ethylene-activated signaling pathway|response to ethylene
XM_011001691.1	4.71376	5.90493	6.95029	14.5304	O	LOC105107676	pirin-like protein	GO:0005634	nucleus
XM_011018032.1	1.79358	2.4556	3.8955	5.58034	O	LOC105119837	pyruvate dehydrogenase E1 component subunit beta-3, chloroplastic-like	GO:0009507,GO:0009941,GO:0004739,GO:0008270,GO:0006096,GO:0048868	chloroplast|chloroplast envelope|pyruvate dehydrogenase (acetyl-transferring) activity|zinc ion binding|glycolytic process|pollen tube development	ko00010,ko00020,ko00620,ko01200,ko04066,ko04922	Glycolysis / Gluconeogenesis|Citrate cycle (TCA cycle)|Pyruvate metabolism|Carbon metabolism|HIF-1 signaling pathway|Glucagon signaling pathway
XM_011039180.1	1.87255	2.69436	2.95353	5.8318	O	LOC105134679	DEAD-box ATP-dependent RNA helicase 1, transcript variant X4	GO:0005524,GO:0004004,GO:0017151,GO:0003723,GO:0010501	ATP binding|ATP-dependent RNA helicase activity|DEAD/H-box RNA helicase binding|RNA binding|RNA secondary structure unwinding
XM_011035091.1	0.747526	1.6817	1.85956	2.32876	O	LOC105131897	uncharacterized LOC105131897, transcript variant X2
XM_011017658.1	1.69114	2.43829	4.65271	5.27053	O	LOC105119515	E3 ubiquitin-protein ligase RHF2A-like, transcript variant X2	GO:0005886,GO:0016874,GO:0008270,GO:0009561,GO:0055046,GO:0016567,GO:0051603,GO:0051726	plasma membrane|ligase activity|zinc ion binding|megagametogenesis|microgametogenesis|protein ubiquitination|proteolysis involved in cellular protein catabolic process|regulation of cell cycle
XM_011007392.1	2.38368	4.94045	5.05256	7.47391	O	LOC105111906	uncharacterized LOC105111906, transcript variant X2
XM_011014907.1	5.26767	11.4051	13.8014	16.626	O	LOC105117293	zinc finger protein CONSTANS-LIKE 13-like	GO:0005634,GO:0003700,GO:0044212,GO:0008270,GO:0006355	nucleus|transcription factor activity, sequence-specific DNA binding|transcription regulatory region DNA binding|zinc ion binding|regulation of transcription, DNA-templated
XM_011005966.1	1.12154	1.19585	1.92026	3.54359	O	LOC105110804	probable aldo-keto reductase 1, transcript variant X2	GO:0016491	oxidoreductase activity
XM_011001458.1	4.09569	7.40212	10.727	13.0093	O	LOC105107509	gibberellin 20 oxidase 1-like	GO:0046872,GO:0016682,GO:0010260	metal ion binding|oxidoreductase activity, acting on diphenols and related substances as donors, oxygen as acceptor|organ senescence
XM_011016366.1	1.1964	1.99837	2.85065	3.80401	O	LOC105118416	uncharacterized LOC105118416, transcript variant X5
XM_011021120.1	5.52102	7.43641	11.1373	17.6785	O	LOC105122178	cytochrome P450 711A1	GO:0016021,GO:0020037,GO:0005506,GO:0004497,GO:0016705,GO:0009926,GO:0016117,GO:0009963,GO:0009934,GO:0010223	integral component of membrane|heme binding|iron ion binding|monooxygenase activity|oxidoreductase activity, acting on paired donors, with incorporation or reduction of molecular oxygen|auxin polar transport|carotenoid biosynthetic process|positive regulation of flavonoid biosynthetic process|regulation of meristem structural organization|secondary shoot formation
XM_011043288.1	1.57982	1.84335	2.24181	5.06023	O	LOC105137520	uncharacterized LOC105137520, transcript variant X1	GO:0005634,GO:0008327,GO:0006355,GO:0006351	nucleus|methyl-CpG binding|regulation of transcription, DNA-templated|transcription, DNA-templated
XM_011013932.1	1.96564	4.48573	4.65431	6.31402	O	LOC105116531	mediator of RNA polymerase II transcription subunit 15a-like, transcript variant X4	GO:0016592,GO:0005634,GO:0003712,GO:0006355,GO:0009751,GO:0006351	mediator complex|nucleus|transcription cofactor activity|regulation of transcription, DNA-templated|response to salicylic acid|transcription, DNA-templated
XM_011022931.1	3.25442	3.97256	4.37721	10.5259	O	LOC105123368	ubiquitin receptor RAD23c, transcript variant X3	GO:0005737,GO:0005829,GO:0005634,GO:0003684,GO:0031593,GO:0070628,GO:0043130,GO:0006289,GO:0043161,GO:0009409	cytoplasm|cytosol|nucleus|damaged DNA binding|polyubiquitin binding|proteasome binding|ubiquitin binding|nucleotide-excision repair|proteasome-mediated ubiquitin-dependent protein catabolic process|response to cold	ko03420,ko04141	Nucleotide excision repair|Protein processing in endoplasmic reticulum
XM_011034490.1	1.86322	3.9448	4.5197	6.03164	O	LOC105131490	protein GLUTAMINE DUMPER 2-like
XM_011012678.1	1.07297	1.93028	2.36327	3.48145	O	LOC105115709	chromatin structure-remodeling complex protein SYD-like, transcript variant X2	GO:0005829,GO:0005634,GO:0005524,GO:0016887,GO:0003677,GO:0004386,GO:0043044,GO:0006952,GO:0009873,GO:0009908,GO:0010199,GO:1900150,GO:0010104,GO:0040029,GO:2000022,GO:0006355,GO:0009611,GO:0006351	cytosol|nucleus|ATP binding|ATPase activity|DNA binding|helicase activity|ATP-dependent chromatin remodeling|defense response|ethylene-activated signaling pathway|flower development|organ boundary specification between lateral organs and the meristem|regulation of defense response to fungus|regulation of ethylene-activated signaling pathway|regulation of gene expression, epigenetic|regulation of …
XM_011048962.1	2.96725	4.44832	4.9711	9.63503	O	LOC105141670	aconitate hydratase, cytoplasmic, transcript variant X1	GO:0005737,GO:0051539,GO:0003994,GO:0046872,GO:0006097	cytoplasm|4 iron, 4 sulfur cluster binding|aconitate hydratase activity|metal ion binding|glyoxylate cycle	ko00020,ko00630,ko00720,ko01200,ko01210,ko01230	Citrate cycle (TCA cycle)|Glyoxylate and dicarboxylate metabolism|Carbon fixation pathways in prokaryotes|Carbon metabolism|2-Oxocarboxylic acid metabolism|Biosynthesis of amino acids
XM_011031570.1	0.838515	1.38452	2.34712	2.72815	O	LOC105129485	uncharacterized LOC105129485, transcript variant X4
XM_011028509.1	3.46138	9.59807	9.9599	11.2713	O	LOC105127273	serine/threonine-protein kinase WNK8, transcript variant X1	GO:0005634,GO:0005524,GO:0042802,GO:0004672,GO:0004674,GO:0048573,GO:0009911,GO:0046777,GO:0006468,GO:0009909,GO:0010228	nucleus|ATP binding|identical protein binding|protein kinase activity|protein serine/threonine kinase activity|photoperiodism, flowering|positive regulation of flower development|protein autophosphorylation|protein phosphorylation|regulation of flower development|vegetative to reproductive phase transition of meristem
XM_011034457.1	0.613741	1.52218	1.53994	2.02632	O	LOC105131465	TMV resistance protein N-like, transcript variant X6	GO:0005737,GO:0043531,GO:0005524,GO:0009626,GO:0007165	cytoplasm|ADP binding|ATP binding|plant-type hypersensitive response|signal transduction
XM_011034458.1	0.613741	1.52218	1.53994	2.02632	O	LOC105131465	TMV resistance protein N-like, transcript variant X7	GO:0005737,GO:0043531,GO:0005524,GO:0009626,GO:0007165	cytoplasm|ADP binding|ATP binding|plant-type hypersensitive response|signal transduction
XM_011022002.1	8.14737	12.2601	15.8554	26.91	O	LOC105122728	zinc finger A20 and AN1 domain-containing stress-associated protein 8-like, transcript variant X1	GO:0003677,GO:0008270	DNA binding|zinc ion binding
XM_011014610.1	0.645529	0.698349	0.810089	2.13286	O	LOC105117069	double-stranded RNA-binding protein 2-like, transcript variant X1	GO:0003723	RNA binding
XM_011031352.1	1.29638	2.07715	2.18902	4.29046	O	LOC105129344	uncharacterized LOC105129344, transcript variant X1
XM_011006332.1	0.935096	1.51539	2.62362	3.10204	O	LOC105111088	probable ubiquitin-conjugating enzyme E2 25, transcript variant X4	GO:0005737,GO:0005524,GO:0061630,GO:0031625	cytoplasm|ATP binding|ubiquitin protein ligase activity|ubiquitin protein ligase binding	ko04120	Ubiquitin mediated proteolysis
XM_011021570.1	1880.42	4102.92	6126.46	6253.01	O	LOC105122463	metallothionein-like protein type 2	GO:0046872	metal ion binding
XM_011011651.1	1.11694	3.02125	3.21511	3.71478	O	LOC105114921	indole-3-acetic acid-amido synthetase GH3.6	GO:0009507,GO:0005737,GO:0010279,GO:0010252,GO:0009734,GO:0009733,GO:0009826	chloroplast|cytoplasm|indole-3-acetic acid amido synthetase activity|auxin homeostasis|auxin-activated signaling pathway|response to auxin|unidimensional cell growth	ko04075	Plant hormone signal transduction
XM_011014316.1	1.15608	2.29647	3.49684	3.84753	O	LOC105116830	uncharacterized LOC105116830, transcript variant X5	GO:0003677,GO:0046872	DNA binding|metal ion binding
XM_011023601.1	2.41656	3.12193	5.93435	8.08711	O	LOC105123849	serine/threonine-protein kinase HT1-like, transcript variant X2	GO:0005524,GO:0004674	ATP binding|protein serine/threonine kinase activity
XM_011020197.1	1.20605	2.43164	3.03251	4.04566	O	LOC105121522	triose phosphate/phosphate translocator, chloroplastic-like	GO:0031969,GO:0016021,GO:0005215	chloroplast membrane|integral component of membrane|transporter activity
XM_011022080.1	0.541693	0.652579	1.27606	1.8209	O	LOC105122789	putative beta-D-xylosidase	GO:0048046,GO:0009505,GO:0005578,GO:0046556,GO:0009044,GO:0031222,GO:0010214,GO:0045493	apoplast|plant-type cell wall|proteinaceous extracellular matrix|alpha-L-arabinofuranosidase activity|xylan 1,4-beta-xylosidase activity|arabinan catabolic process|seed coat development|xylan catabolic process
XM_011008266.1	1.17104	2.14787	2.34	3.93739	O	LOC105112539	putative G3BP-like protein, transcript variant X3	GO:0005737,GO:0000166,GO:0044822,GO:0051028,GO:0007264	cytoplasm|nucleotide binding|poly(A) RNA binding|mRNA transport|small GTPase mediated signal transduction
XM_011022384.1	0.899427	1.15941	1.8205	3.0302	O	LOC105122971	uncharacterized LOC105122971, transcript variant X5
XM_011035161.1	0.88038	2.467	2.49489	2.97443	O	LOC105131935	FIP1[V]-like protein, transcript variant X2	GO:0005634,GO:0042802,GO:0003723,GO:0006397	nucleus|identical protein binding|RNA binding|mRNA processing
XM_011031769.1	1.38462	1.83471	2.48896	4.69592	O	LOC105129630	methyl-CpG-binding domain-containing protein 13-like, transcript variant X2	GO:0005634,GO:0008327,GO:0006355,GO:0006351	nucleus|methyl-CpG binding|regulation of transcription, DNA-templated|transcription, DNA-templated
XM_011008725.1	0.244727	0.646493	0.699383	0.832069	O	LOC105112851	serine/threonine-protein kinase BRI1-like 1	GO:0016021,GO:0005886,GO:0005524,GO:0004674,GO:0005496	integral component of membrane|plasma membrane|ATP binding|protein serine/threonine kinase activity|steroid binding
XM_011040358.1	1.91565	4.03605	5.35522	6.51777	O	LOC105135475	formin-like protein 20
XM_011018816.1	3.61572	7.33603	8.63263	12.3589	O	LOC105120560	U-box domain-containing protein 4-like	GO:0016874,GO:0004842	ligase activity|ubiquitin-protein transferase activity
XM_011016048.1	2.62886	7.3975	8.10784	8.98778	O	LOC105118160	uncharacterized LOC105118160	GO:0005789,GO:0005524,GO:0004674,GO:0004712,GO:0071281,GO:0009873,GO:0009686,GO:0010105,GO:0046777,GO:2000069,GO:2000035,GO:0048510,GO:0009723,GO:0009750,GO:0001666,GO:0009744,GO:0010182	endoplasmic reticulum membrane|ATP binding|protein serine/threonine kinase activity|protein serine/threonine/tyrosine kinase activity|cellular response to iron ion|ethylene-activated signaling pathway|gibberellin biosynthetic process|negative regulation of ethylene-activated signaling pathway|protein autophosphorylation|regulation of post-embryonic root development|regulation of stem cell divisio…
XM_011031730.1	3.36032	5.13362	6.39496	11.4911	O	LOC105129605	serine/arginine-rich splicing factor RS40, transcript variant X3	GO:0010445,GO:0016607,GO:0005681,GO:0000166,GO:0003723,GO:0000398,GO:0031053,GO:0008380	nuclear dicing body|nuclear speck|spliceosomal complex|nucleotide binding|RNA binding|mRNA splicing, via spliceosome|primary miRNA processing|RNA splicing
XM_011021503.1	2.21944	3.55267	4.434	7.63366	O	LOC105122412	uncharacterized LOC105122412
XM_011042199.1	6.68363	11.5934	15.5945	23.0201	O	LOC105136744	uncharacterized LOC105136744
XM_011014480.1	1.33403	3.16885	4.33978	4.6184	O	LOC105116961	protein RRNAD1, transcript variant X4	GO:0016021	integral component of membrane
XM_011013338.1	4.76961	9.88886	11.5446	16.5459	O	LOC105116129	protein YLS9-like	GO:0046658,GO:0009507,GO:0009506,GO:0004871,GO:0051607,GO:0010150,GO:0051707,GO:0007165	anchored component of plasma membrane|chloroplast|plasmodesma|signal transducer activity|defense response to virus|leaf senescence|response to other organism|signal transduction
XM_011036292.1	2.19732	2.50767	2.8767	7.62994	O	LOC105132673	AP2-like ethylene-responsive transcription factor At1g16060	GO:0005634,GO:0003677,GO:0000981,GO:0003700,GO:0009873,GO:0007275,GO:0010187,GO:1901959,GO:0045723,GO:0040008,GO:0006357,GO:0009737,GO:0009651,GO:0009414,GO:0006351	nucleus|DNA binding|RNA polymerase II transcription factor activity, sequence-specific DNA binding|transcription factor activity, sequence-specific DNA binding|ethylene-activated signaling pathway|multicellular organism development|negative regulation of seed germination|positive regulation of cutin biosynthetic process|positive regulation of fatty acid biosynthetic process|regulation of growth|r…
XM_011025013.1	3.68863	7.71622	8.95324	12.9044	O	LOC105124859	signal peptide peptidase-like 4, transcript variant X2	GO:0010008,GO:0016021,GO:0004190	endosome membrane|integral component of membrane|aspartic-type endopeptidase activity
XM_011010788.1	32.5664	49.4833	101.351	114.097	O	LOC105114281	probable E3 ubiquitin-protein ligase XERICO, transcript variant X2	GO:0016021,GO:0016874,GO:0008270,GO:0009688,GO:0009687,GO:0016567,GO:0010200,GO:0009739,GO:0006970,GO:0009651	integral component of membrane|ligase activity|zinc ion binding|abscisic acid biosynthetic process|abscisic acid metabolic process|protein ubiquitination|response to chitin|response to gibberellin|response to osmotic stress|response to salt stress
XM_011029141.1	0.227021	0.541413	0.549325	0.797634	O	LOC105127746	uncharacterized LOC105127746, transcript variant X2	GO:0003677,GO:0046872,GO:0004518,GO:0003723	DNA binding|metal ion binding|nuclease activity|RNA binding
XM_011001118.1	0.68279	0.689529	2.02045	2.402	O	LOC105107257	transcription factor BIM2-like, transcript variant X2	GO:0005634,GO:0003677,GO:0003700,GO:0006351	nucleus|DNA binding|transcription factor activity, sequence-specific DNA binding|transcription, DNA-templated
XM_011027873.1	0.645241	1.21057	1.87663	2.27247	O	LOC105126858	RAN GTPase-activating protein 1, transcript variant X3	GO:0032153,GO:0009504,GO:0009507,GO:0005635,GO:0031965,GO:0009524,GO:0005886,GO:0005819,GO:0005096,GO:0000911,GO:0006606	cell division site|cell plate|chloroplast|nuclear envelope|nuclear membrane|phragmoplast|plasma membrane|spindle|GTPase activator activity|cytokinesis by cell plate formation|protein import into nucleus	ko03013	RNA transport
XM_011033413.1	1.60993	2.04727	3.41507	5.7006	O	LOC105130751	uncharacterized LOC105130751, transcript variant X2	GO:0008234	cysteine-type peptidase activity
XM_011048712.1	10.4045	16.0002	21.2545	36.8875	O	LOC105141480	E3 ubiquitin-protein ligase COP1-like, transcript variant X1	GO:0005737,GO:0005634,GO:0016874,GO:0008270,GO:0016567,GO:0009585	cytoplasm|nucleus|ligase activity|zinc ion binding|protein ubiquitination|red, far-red light phototransduction	ko04115,ko04120,ko04712	p53 signaling pathway|Ubiquitin mediated proteolysis|Circadian rhythm - plant
XM_011020896.1	5.45216	11.1281	16.0795	19.3582	O	LOC105121999	uncharacterized LOC105121999, transcript variant X3
XM_011022276.1	0.447405	0.87247	1.52202	1.60055	O	LOC105122905	heat shock 70 kDa protein-like	GO:0005524	ATP binding
XM_011010563.1	0.529215	0.961531	1.03198	1.89446	O	LOC105114131	protein CHUP1, chloroplastic-like, transcript variant X2	GO:0009507,GO:0009707,GO:0009902	chloroplast|chloroplast outer membrane|chloroplast relocation
XM_011050642.1	0.433162	1.07521	1.40264	1.55091	O	LOC105142828	OBERON-like protein, transcript variant X3	GO:0005634,GO:0046982,GO:0042803,GO:0008270,GO:0009793,GO:0010078,GO:0010492,GO:0080022,GO:0010468,GO:0010071,GO:0046740	nucleus|protein heterodimerization activity|protein homodimerization activity|zinc ion binding|embryo development ending in seed dormancy|maintenance of root meristem identity|maintenance of shoot apical meristem identity|primary root development|regulation of gene expression|root meristem specification|transport of virus in host, cell to cell
XM_011039787.1	3.57031	9.11303	11.5774	12.7852	O	LOC105135086	uncharacterized transporter YBR287W-like, transcript variant X1	GO:0005783,GO:0016021,GO:0022857	endoplasmic reticulum|integral component of membrane|transmembrane transporter activity
XM_011028774.1	0.645358	1.61292	2.23191	2.31307	O	LOC105127460	leukocyte receptor cluster member 8 homolog, transcript variant X3	GO:0005829,GO:0005634,GO:0006351	cytosol|nucleus|transcription, DNA-templated
XM_011016605.1	0.335462	0.463232	0.920767	1.20339	O	LOC105118623	transcription factor TCP2-like, transcript variant X3	GO:0005634,GO:0003677,GO:0003700,GO:0030154,GO:0048366,GO:0009965,GO:0045962,GO:1903508,GO:2000306,GO:0006355,GO:0009637,GO:0006351	nucleus|DNA binding|transcription factor activity, sequence-specific DNA binding|cell differentiation|leaf development|leaf morphogenesis|positive regulation of development, heterochronic|positive regulation of nucleic acid-templated transcription|positive regulation of photomorphogenesis|regulation of transcription, DNA-templated|response to blue light|transcription, DNA-templated
XM_011005709.1	2.24282	4.39317	4.63831	8.08021	O	LOC105110618	receptor homology region, transmembrane domain- and RING domain-containing protein 2-like, transcript variant X2	GO:0000139,GO:0016021,GO:0000326,GO:0032586,GO:0008270,GO:0015031	Golgi membrane|integral component of membrane|protein storage vacuole|protein storage vacuole membrane|zinc ion binding|protein transport
XM_011019213.1	4.02541	6.75573	10.3335	14.5354	O	LOC105120827	geraniol 8-hydroxylase-like, transcript variant X1	GO:0016021,GO:0016020,GO:0020037,GO:0005506,GO:0016709,GO:0044550	integral component of membrane|membrane|heme binding|iron ion binding|oxidoreductase activity, acting on paired donors, with incorporation or reduction of molecular oxygen, NAD(P)H as one donor, and incorporation of one atom of oxygen|secondary metabolite biosynthetic process
XM_011035770.1	2.34384	3.66965	4.22854	8.47111	O	LOC105132331	uncharacterized LOC105132331, transcript variant X8
XM_011049183.1	3.15212	4.82793	6.47876	11.3958	O	LOC105141818	uncharacterized GPI-anchored protein At4g28100-like, transcript variant X2	GO:0031225,GO:0046658	anchored component of membrane|anchored component of plasma membrane
XM_011031745.1	13.532	36.2313	37.6069	49.0258	O	LOC105129615	L-idonate 5-dehydrogenase-like	GO:0016491,GO:0008270,GO:0046183	oxidoreductase activity|zinc ion binding|L-idonate catabolic process	ko00040,ko00051	Pentose and glucuronate interconversions|Fructose and mannose metabolism
XM_011003895.1	11.6811	22.1842	23.9579	42.3739	O	LOC105109261	aspartic proteinase PCS1	GO:0005783,GO:0004190,GO:0008233,GO:0012501	endoplasmic reticulum|aspartic-type endopeptidase activity|peptidase activity|programmed cell death
XM_011004751.1	0.372083	0.496452	0.841521	1.35087	O	LOC105109888	vacuolar protein sorting-associated protein 35B-like, transcript variant X2	GO:0005794,GO:0005770,GO:0031902,GO:0030904,GO:0008565,GO:0006886,GO:0042147	Golgi apparatus|late endosome|late endosome membrane|retromer complex|protein transporter activity|intracellular protein transport|retrograde transport, endosome to Golgi	ko04144	Endocytosis
XM_011029584.1	1.04189	2.24216	2.45127	3.79638	O	LOC105128069	bifunctional epoxide hydrolase 2-like, transcript variant X2	GO:0005737,GO:0005829,GO:0070062,GO:0005777,GO:0033885,GO:0004301,GO:0042577,GO:0000287,GO:0016791,GO:0042803,GO:0005102,GO:0015643,GO:0042632,GO:0016311,GO:0046839,GO:0010628,GO:0090181,GO:0009636,GO:0046272	cytoplasm|cytosol|extracellular exosome|peroxisome|10-hydroxy-9-(phosphonooxy)octadecanoate phosphatase activity|epoxide hydrolase activity|lipid phosphatase activity|magnesium ion binding|phosphatase activity|protein homodimerization activity|receptor binding|toxic substance binding|cholesterol homeostasis|dephosphorylation|phospholipid dephosphorylation|positive regulation of gene expression|re…
XM_011004416.1	1.63811	2.44921	5.27928	6.03868	O	LOC105109648	DNA-repair protein XRCC1-like, transcript variant X1	GO:0005634,GO:0010385,GO:0080111,GO:0006266,GO:0006303,GO:1901972,GO:1901969	nucleus|double-stranded methylated DNA binding|DNA demethylation|DNA ligation|double-strand break repair via nonhomologous end joining|positive regulation of DNA-5-methylcytosine glycosylase activity|positive regulation of polynucleotide 3'-phosphatase activity	ko03410	Base excision repair
XM_011030993.1	1.64501	2.77935	3.4741	6.12364	O	LOC105129067	mitogen-activated protein kinase kinase kinase YODA, transcript variant X1	GO:0005737,GO:0005524,GO:0004709,GO:0004674,GO:0032147,GO:0010229,GO:0040008,GO:0007346,GO:0023014,GO:0010103,GO:0031098,GO:0010098	cytoplasm|ATP binding|MAP kinase kinase kinase activity|protein serine/threonine kinase activity|activation of protein kinase activity|inflorescence development|regulation of growth|regulation of mitotic cell cycle|signal transduction by protein phosphorylation|stomatal complex morphogenesis|stress-activated protein kinase signaling cascade|suspensor development
XM_011010110.1	0.617404	1.30928	1.89642	2.31385	O	LOC105113789	probable plastid-lipid-associated protein 14, chloroplastic, transcript variant X2	GO:0009507,GO:0005524,GO:0004672	chloroplast|ATP binding|protein kinase activity
XM_011003096.1	4.79802	8.90254	9.25318	18.0412	O	LOC105108687	taxane 13-alpha-hydroxylase-like	GO:0016021,GO:0020037,GO:0005506,GO:0004497,GO:0050604,GO:0042617	integral component of membrane|heme binding|iron ion binding|monooxygenase activity|taxadiene 5-alpha-hydroxylase activity|paclitaxel biosynthetic process
XM_011009962.1	0.185277	0.237463	0.40129	0.702908	O	LOC105113683	putative disease resistance RPP13-like protein 1, transcript variant X1	GO:0043531,GO:0005524,GO:0006952	ADP binding|ATP binding|defense response
XM_011030494.1	0.935262	2.90756	3.33951	3.5534	O	LOC105128708	ethylene-responsive transcription factor 1B-like	GO:0005634,GO:0003677,GO:0003700,GO:0006952,GO:0009873,GO:0009867,GO:0006351	nucleus|DNA binding|transcription factor activity, sequence-specific DNA binding|defense response|ethylene-activated signaling pathway|jasmonic acid mediated signaling pathway|transcription, DNA-templated
XM_011024337.1	3.07306	5.77565	6.97375	11.7196	O	LOC105124352	beta-adaptin-like protein B, transcript variant X1	GO:0030131,GO:0030665,GO:0005794,GO:0008565,GO:0006886,GO:0016192	clathrin adaptor complex|clathrin-coated vesicle membrane|Golgi apparatus|protein transporter activity|intracellular protein transport|vesicle-mediated transport	ko04142	Lysosome
XM_011008411.1	1.53244	2.28791	2.36379	5.90288	O	LOC105112642	UBP1-associated protein 2C, transcript variant X2	GO:0005730,GO:0005634,GO:0000166,GO:0003723,GO:0008219,GO:0006952,GO:0009693,GO:0010150	nucleolus|nucleus|nucleotide binding|RNA binding|cell death|defense response|ethylene biosynthetic process|leaf senescence	ko03040	Spliceosome
XM_011048117.1	4.41534	7.8429	10.9312	17.0886	O	LOC105141037	BEL1-like homeodomain protein 1, transcript variant X1	GO:0005737,GO:0005634,GO:0003677,GO:0046982,GO:0042803,GO:0003700,GO:0010197,GO:0009737,GO:0010201,GO:0009610,GO:0006351	cytoplasm|nucleus|DNA binding|protein heterodimerization activity|protein homodimerization activity|transcription factor activity, sequence-specific DNA binding|polar nucleus fusion|response to abscisic acid|response to continuous far red light stimulus by the high-irradiance response system|response to symbiotic fungus|transcription, DNA-templated
XM_011019443.1	0.841121	2.30574	2.441	3.26549	O	LOC105120988	isoamylase 1, chloroplastic-like, transcript variant X1	GO:0009507,GO:0010368,GO:0019156,GO:0010021,GO:0005977,GO:0019252	chloroplast|chloroplast isoamylase complex|isoamylase activity|amylopectin biosynthetic process|glycogen metabolic process|starch biosynthetic process
XM_011039882.1	1.07823	2.23441	2.48723	4.24912	O	LOC105135145	putative 1-phosphatidylinositol-3-phosphate 5-kinase FAB1D, transcript variant X2	GO:0000285,GO:0005524	1-phosphatidylinositol-3-phosphate 5-kinase activity|ATP binding	ko00562,ko04070,ko04145,ko04810	Inositol phosphate metabolism|Phosphatidylinositol signaling system|Phagosome|Regulation of actin cytoskeleton
XM_011026893.1	1.03259	3.25676	4.05367	4.08102	O	LOC105126127	uncharacterized LOC105126127, transcript variant X2
XM_011028907.1	0.956358	1.88766	2.51752	3.78117	O	LOC105127558	perakine reductase-like	GO:0016491,GO:0009820	oxidoreductase activity|alkaloid metabolic process
XM_011038883.1	2.91991	3.81433	4.08912	11.5508	O	LOC105134467	B-box zinc finger protein 20-like	GO:0005634,GO:0003700,GO:0000989,GO:0008270,GO:1900458,GO:0009640,GO:2000306,GO:0006355,GO:0009741,GO:0010200,GO:0080167,GO:0006351	nucleus|transcription factor activity, sequence-specific DNA binding|transcription factor activity, transcription factor binding|zinc ion binding|negative regulation of brassinosteroid mediated signaling pathway|photomorphogenesis|positive regulation of photomorphogenesis|regulation of transcription, DNA-templated|response to brassinosteroid|response to chitin|response to karrikin|transcription, …
XM_011006612.1	0.558435	0.919235	1.05045	2.2156	O	LOC105111304	uncharacterized LOC105111304, transcript variant X1
XM_011006613.1	0.558435	0.919235	1.05045	2.2156	O	LOC105111304	uncharacterized LOC105111304, transcript variant X2
XM_011030386.1	0.389717	0.968444	1.45664	1.54825	O	LOC105128632	uncharacterized LOC105128632, transcript variant X1	GO:0061630,GO:0008270,GO:0016567	ubiquitin protein ligase activity|zinc ion binding|protein ubiquitination
XM_011014637.1	1.18707	1.20795	3.54495	4.73946	O	LOC105117093	thioredoxin M-type, chloroplastic-like, transcript variant X1	GO:0009507,GO:0009570,GO:0009535,GO:0005829,GO:0009579,GO:0008047,GO:0016671,GO:0015035,GO:0045454,GO:0034599,GO:0006662,GO:0055114,GO:0043085,GO:0006457,GO:0000103	chloroplast|chloroplast stroma|chloroplast thylakoid membrane|cytosol|thylakoid|enzyme activator activity|oxidoreductase activity, acting on a sulfur group of donors, disulfide as acceptor|protein disulfide oxidoreductase activity|cell redox homeostasis|cellular response to oxidative stress|glycerol ether metabolic process|oxidation-reduction process|positive regulation of catalytic activity|prot…
XM_011040643.1	2.34138	4.13018	5.25591	9.34903	O	LOC105135660	uncharacterized LOC105135660
XM_011011729.1	0.274305	0.5354	0.741529	1.09866	O	LOC105114980	uncharacterized LOC105114980	GO:0004190,GO:0004519,GO:0003676,GO:0003964,GO:0015074	aspartic-type endopeptidase activity|endonuclease activity|nucleic acid binding|RNA-directed DNA polymerase activity|DNA integration
XM_011022454.1	3.80237	5.45102	5.73527	15.2454	O	LOC105123017	F-box protein At1g67340-like	GO:0005634,GO:0016567	nucleus|protein ubiquitination
XM_011014624.1	0.898115	1.81481	2.48022	3.61899	O	LOC105117080	probable serine/threonine-protein kinase GCN2, transcript variant X1	GO:0005737,GO:0005524,GO:0004674,GO:0000049,GO:0034198,GO:0072755,GO:0070301,GO:1990451,GO:0010942,GO:0006417,GO:0006412	cytoplasm|ATP binding|protein serine/threonine kinase activity|tRNA binding|cellular response to amino acid starvation|cellular response to benomyl|cellular response to hydrogen peroxide|cellular stress response to acidic pH|positive regulation of cell death|regulation of translation|translation	ko04141	Protein processing in endoplasmic reticulum
XM_011038316.1	0.552797	0.967865	1.27069	2.23229	O	LOC105134062	calcium uptake protein 1 homolog, mitochondrial, transcript variant X2	GO:0005758,GO:0005509,GO:0006816,GO:0051561	mitochondrial intermembrane space|calcium ion binding|calcium ion transport|positive regulation of mitochondrial calcium ion concentration
XM_011029409.1	1.69626	2.57498	4.38315	6.86637	O	LOC105127932	GDSL esterase/lipase At1g28580-like	GO:0005576,GO:0005773,GO:0016788,GO:0016042	extracellular region|vacuole|hydrolase activity, acting on ester bonds|lipid catabolic process
XM_011035610.1	1.36994	1.51226	2.22318	5.5574	O	LOC105132245	FAM10 family protein At4g22670-like, transcript variant X3	GO:0005829,GO:0046686	cytosol|response to cadmium ion
XM_011043683.1	4.09542	7.26362	9.02433	16.6563	O	LOC105137803	major facilitator superfamily domain-containing protein 12-like, transcript variant X1	GO:0016021,GO:0005765,GO:0006810	integral component of membrane|lysosomal membrane|transport
XM_011004652.1	0.785697	1.72586	2.31036	3.20623	O	LOC105109821	L-arabinokinase-like, transcript variant X3	GO:0005829,GO:0016021,GO:0009506,GO:0005524,GO:0009702,GO:0046835	cytosol|integral component of membrane|plasmodesma|ATP binding|L-arabinokinase activity|carbohydrate phosphorylation	ko00520	Amino sugar and nucleotide sugar metabolism
XM_011016490.1	4.0243	10.1292	10.588	16.4363	O	LOC105118518	sucrose nonfermenting 4-like protein, transcript variant X1	GO:0005737,GO:0005634,GO:0030295,GO:0019887,GO:0004674,GO:0032147,GO:0005975,GO:0042149,GO:0046777,GO:0045859	cytoplasm|nucleus|protein kinase activator activity|protein kinase regulator activity|protein serine/threonine kinase activity|activation of protein kinase activity|carbohydrate metabolic process|cellular response to glucose starvation|protein autophosphorylation|regulation of protein kinase activity
XM_011047369.1	4.02739	11.3769	11.7139	16.5559	O	LOC105140506	probable disease resistance protein At5g63020	GO:0043531,GO:0005524,GO:0006952	ADP binding|ATP binding|defense response	ko04626	Plant-pathogen interaction
XM_011025118.1	0.416939	1.11032	1.55442	1.71529	O	LOC105124916	uncharacterized LOC105124916, transcript variant X5	GO:0005789,GO:0016021,GO:0005634,GO:0005886,GO:0005516,GO:0003677,GO:0071470,GO:0045892,GO:1900426,GO:0006351	endoplasmic reticulum membrane|integral component of membrane|nucleus|plasma membrane|calmodulin binding|DNA binding|cellular response to osmotic stress|negative regulation of transcription, DNA-templated|positive regulation of defense response to bacterium|transcription, DNA-templated
XM_011047538.1	0.847599	1.25375	1.54931	3.48723	O	LOC105140635	uncharacterized LOC105140635, transcript variant X6	GO:0061630,GO:0008270,GO:0016567	ubiquitin protein ligase activity|zinc ion binding|protein ubiquitination
XM_011011714.1	0.724423	1.32971	1.58696	2.98145	O	LOC105114971	receptor-like protein 12, transcript variant X2	GO:0016021,GO:0005886	integral component of membrane|plasma membrane
XM_011040473.1	2.29339	5.61701	7.51803	9.48303	O	LOC105135557	uncharacterized LOC105135557
XM_011033630.1	1.23394	2.75694	3.58062	5.10722	O	LOC105130905	RING-H2 finger protein ATL22-like	GO:0016021,GO:0008270,GO:0016567	integral component of membrane|zinc ion binding|protein ubiquitination
XM_011006424.1	0.43595	0.506414	0.572007	1.80869	O	LOC105111149	probable glycosyltransferase At5g03795, transcript variant X3	GO:0000139,GO:0016021,GO:0016757,GO:0071555	Golgi membrane|integral component of membrane|transferase activity, transferring glycosyl groups|cell wall organization
XM_011003291.1	18.8815	55.8259	56.8136	78.3467	O	LOC105108825	uncharacterized LOC105108825
XM_011035810.1	3.11175	5.36122	5.40506	12.9913	O	LOC105132353	2-phytyl-1,4-beta-naphthoquinone methyltransferase, chloroplastic, transcript variant X2	GO:0009507,GO:0052624,GO:0008757,GO:0042372	chloroplast|2-phytyl-1,4-naphthoquinone methyltransferase activity|S-adenosylmethionine-dependent methyltransferase activity|phylloquinone biosynthetic process	ko00130	Ubiquinone and other terpenoid-quinone biosynthesis
XM_011025681.1	6.20842	14.554	21.3044	25.9499	O	LOC105125295	truncated transcription factor CAULIFLOWER D-like, transcript variant X1	GO:0005634,GO:0003677,GO:0003700,GO:0009908,GO:0048510,GO:0006351,GO:0010048	nucleus|DNA binding|transcription factor activity, sequence-specific DNA binding|flower development|regulation of timing of transition from vegetative to reproductive phase|transcription, DNA-templated|vernalization response
XM_011047878.1	7.8772	30.6569	33.0331	33.1292	O	LOC105140856	protein MODIFIER OF SNC1 1-like, transcript variant X2	GO:0016568	chromatin modification
XM_011017015.1	1.04799	2.31172	2.9515	4.42289	O	LOC105118863	uncharacterized LOC105118863, transcript variant X2	GO:0005737,GO:0005524,GO:0061630,GO:0031625,GO:0004842,GO:0000209,GO:0006511	cytoplasm|ATP binding|ubiquitin protein ligase activity|ubiquitin protein ligase binding|ubiquitin-protein transferase activity|protein polyubiquitination|ubiquitin-dependent protein catabolic process
XM_011001071.1	1.1403	2.44769	4.27165	4.81364	O	LOC105107223	general transcription factor IIH subunit 3, transcript variant X5
XM_011034548.1	1.39285	2.92927	4.27588	5.88456	O	LOC105131533	uncharacterized LOC105131533, transcript variant X1	GO:0005737,GO:0003676,GO:0034605	cytoplasm|nucleic acid binding|cellular response to heat
XM_011015125.1	2.71741	8.95732	10.9241	11.4932	O	LOC105117464	serine/threonine-protein kinase HT1-like, transcript variant X2	GO:0005524,GO:0004674	ATP binding|protein serine/threonine kinase activity
XM_011037668.1	0.369648	0.688305	1.43569	1.56427	O	LOC105133578	uncharacterized LOC105133578, transcript variant X1	GO:0000777,GO:0005828,GO:0005635,GO:0009524,GO:0000919,GO:0009553,GO:0009555,GO:0032467,GO:0060236,GO:2000694	condensed chromosome kinetochore|kinetochore microtubule|nuclear envelope|phragmoplast|cell plate assembly|embryo sac development|pollen development|positive regulation of cytokinesis|regulation of mitotic spindle organization|regulation of phragmoplast microtubule organization
XM_011021531.1	0.527672	0.870173	1.54268	2.23355	O	LOC105122435	E3 ubiquitin-protein ligase RING1-like, transcript variant X1	GO:0016874,GO:0008270,GO:0016567	ligase activity|zinc ion binding|protein ubiquitination
XM_011016027.1	0.965037	2.01351	2.53633	4.09667	O	LOC105118148	dipeptidyl peptidase 9-like, transcript variant X1	GO:0005737,GO:0042597,GO:0008239,GO:0042802,GO:0042803,GO:0008236,GO:0051603	cytoplasm|periplasmic space|dipeptidyl-peptidase activity|identical protein binding|protein homodimerization activity|serine-type peptidase activity|proteolysis involved in cellular protein catabolic process	ko04974	Protein digestion and absorption
XM_011048251.1	0.332317	0.46237	0.753275	1.41118	O	LOC105141133	uncharacterized LOC105141133, transcript variant X1
XM_011014339.1	0.912133	1.55327	2.463	3.88198	O	LOC105116846	spermatogenesis-associated protein 20, transcript variant X1	GO:0005576,GO:0003824,GO:0030154,GO:0007275,GO:0007283	extracellular region|catalytic activity|cell differentiation|multicellular organism development|spermatogenesis
XM_011048818.1	1.77251	3.43729	5.73232	7.54408	O	LOC105141568	probable E3 ubiquitin-protein ligase BAH1-like	GO:0016874,GO:0008270,GO:0016567	ligase activity|zinc ion binding|protein ubiquitination
XM_011048567.1	4.02929	14.3968	14.7304	17.1684	O	LOC105141377	protein YLS9-like	GO:0046658,GO:0009507,GO:0009506,GO:0004871,GO:0051607,GO:0010150,GO:0051707,GO:0007165	anchored component of plasma membrane|chloroplast|plasmodesma|signal transducer activity|defense response to virus|leaf senescence|response to other organism|signal transduction
XM_011038270.1	4.07691	9.37084	17.4715	17.5044	O	LOC105134036	uncharacterized LOC105134036, transcript variant X2	GO:0005769,GO:0005802,GO:0005524,GO:0016874,GO:0004672,GO:0043621,GO:0004674,GO:0004842,GO:0008270,GO:0009738,GO:0006952,GO:0048589,GO:0016197,GO:0045324,GO:0009788,GO:0016567,GO:0009737,GO:0032940	early endosome|trans-Golgi network|ATP binding|ligase activity|protein kinase activity|protein self-association|protein serine/threonine kinase activity|ubiquitin-protein transferase activity|zinc ion binding|abscisic acid-activated signaling pathway|defense response|developmental growth|endosomal transport|late endosome to vacuole transport|negative regulation of abscisic acid-activated signalin…
XM_011003558.1	0.715698	1.20954	1.50247	3.09528	O	LOC105109004	uncharacterized LOC105109004, transcript variant X4	GO:0005730,GO:0005634,GO:0031499,GO:0005524,GO:0046872,GO:0004652,GO:0043023,GO:0003723,GO:0006397,GO:0043630,GO:0071035,GO:0006396,GO:0016077,GO:0016078	nucleolus|nucleus|TRAMP complex|ATP binding|metal ion binding|polynucleotide adenylyltransferase activity|ribosomal large subunit binding|RNA binding|mRNA processing|ncRNA polyadenylation involved in polyadenylation-dependent ncRNA catabolic process|nuclear polyadenylation-dependent rRNA catabolic process|RNA processing|snoRNA catabolic process|tRNA catabolic process
XM_011027627.1	73.8774	181.723	183.196	321.169	O	LOC105126687	histone H1-like	GO:0000786,GO:0005634,GO:0003677,GO:0006334	nucleosome|nucleus|DNA binding|nucleosome assembly
XM_011023639.1	0.513477	1.71594	2.00114	2.23408	O	LOC105123866	serine/threonine-protein kinase prpf4B-like, transcript variant X2	GO:0005524,GO:0004674	ATP binding|protein serine/threonine kinase activity
XM_011032370.1	4.06858	14.9256	14.998	17.9253	O	LOC105130048	uncharacterized protein YIR042C-like	GO:0008080	N-acetyltransferase activity
XM_011030261.1	4.28757	11.6656	12.4329	19.131	O	LOC105128543	uncharacterized LOC105128543
XM_011044303.1	16.2714	35.7845	49.7158	72.7066	O	LOC105138253	protein YLS9-like	GO:0046658,GO:0009507,GO:0009506,GO:0004871,GO:0051607,GO:0010150,GO:0051707,GO:0007165	anchored component of plasma membrane|chloroplast|plasmodesma|signal transducer activity|defense response to virus|leaf senescence|response to other organism|signal transduction
XM_011009422.1	0.883991	1.31448	2.95034	3.97873	O	LOC105113298	NADP-specific glutamate dehydrogenase, transcript variant X2	GO:0004354,GO:0006520	glutamate dehydrogenase (NADP+) activity|cellular amino acid metabolic process	ko00220,ko00250,ko00910	Arginine biosynthesis|Alanine, aspartate and glutamate metabolism|Nitrogen metabolism
XM_011004670.1	0.875548	2.10707	3.55262	3.97505	O	LOC105109839	calcium homeostasis endoplasmic reticulum protein-like, transcript variant X2	GO:0005737,GO:0005783,GO:0016020,GO:0048471,GO:0044325,GO:0044822,GO:0006874,GO:0008285,GO:0051533,GO:0051209,GO:0006396	cytoplasm|endoplasmic reticulum|membrane|perinuclear region of cytoplasm|ion channel binding|poly(A) RNA binding|cellular calcium ion homeostasis|negative regulation of cell proliferation|positive regulation of NFAT protein import into nucleus|release of sequestered calcium ion into cytosol|RNA processing
XM_011020227.1	1.39978	1.92902	3.43792	6.37683	O	LOC105121546	ABC transporter B family member 2-like, transcript variant X1	GO:0016021,GO:0016020,GO:0005524,GO:0042626,GO:0055085	integral component of membrane|membrane|ATP binding|ATPase activity, coupled to transmembrane movement of substances|transmembrane transport	ko02010,ko04976	ABC transporters|Bile secretion
XM_011007078.1	0.745331	1.39815	1.85624	3.39937	O	LOC105111652	uncharacterized LOC105111652, transcript variant X2
XM_011040763.1	0.435643	1.01228	1.60787	1.99121	O	LOC105135733	uncharacterized LOC105135733
XM_011045988.1	1.33691	2.6607	3.67347	6.1165	O	LOC105139517	type I inositol 1,4,5-trisphosphate 5-phosphatase 1, transcript variant X5	GO:0034485,GO:0004439,GO:0046856	phosphatidylinositol-3,4,5-trisphosphate 5-phosphatase activity|phosphatidylinositol-4,5-bisphosphate 5-phosphatase activity|phosphatidylinositol dephosphorylation
XM_011048120.1	10.4869	25.6856	43.3221	48.1129	O	LOC105141037	BEL1-like homeodomain protein 1, transcript variant X4	GO:0005737,GO:0005634,GO:0003677,GO:0046982,GO:0042803,GO:0003700,GO:0010197,GO:0009737,GO:0010201,GO:0009610,GO:0006351	cytoplasm|nucleus|DNA binding|protein heterodimerization activity|protein homodimerization activity|transcription factor activity, sequence-specific DNA binding|polar nucleus fusion|response to abscisic acid|response to continuous far red light stimulus by the high-irradiance response system|response to symbiotic fungus|transcription, DNA-templated
XM_011027458.1	3.38032	11.1282	13.9777	15.5131	O	LOC105126559	F-box protein At5g49610-like
XM_011042627.1	0.750815	1.64432	1.98063	3.46573	O	LOC105137052	uncharacterized LOC105137052, transcript variant X1
XM_011019933.1	0.809807	1.09467	1.42175	3.75495	O	LOC105121344	primary amine oxidase-like	GO:0052595,GO:0052594,GO:0005507,GO:0052596,GO:0008131,GO:0048038,GO:0052593,GO:0009738,GO:0009308,GO:0006809	aliphatic-amine oxidase activity|aminoacetone:oxygen oxidoreductase(deaminating) activity|copper ion binding|phenethylamine:oxygen oxidoreductase (deaminating) activity|primary amine oxidase activity|quinone binding|tryptamine:oxygen oxidoreductase (deaminating) activity|abscisic acid-activated signaling pathway|amine metabolic process|nitric oxide biosynthetic process	ko00260,ko00350,ko00360,ko00410,ko00950,ko00960	Glycine, serine and threonine metabolism|Tyrosine metabolism|Phenylalanine metabolism|beta-Alanine metabolism|Isoquinoline alkaloid biosynthesis|Tropane, piperidine and pyridine alkaloid biosynthesis
XM_011025764.1	4.51294	9.74119	14.0478	20.9456	O	LOC105125360	uncharacterized LOC105125360
XM_011028536.1	0.43845	0.5869	1.33832	2.03646	O	LOC105127297	protein ABIL2-like, transcript variant X1	GO:0005737,GO:0005856	cytoplasm|cytoskeleton
XM_011010184.1	4.04337	16.2524	18.676	18.8258	O	LOC105113843	alpha-ketoglutarate-dependent dioxygenase alkB homolog 6, transcript variant X2	GO:0005737,GO:0005634,GO:0051213,GO:0046872	cytoplasm|nucleus|dioxygenase activity|metal ion binding
XM_011011760.1	19.6657	41.155	56.607	92.2331	O	LOC105114997	outer envelope pore protein 16-2, chloroplastic-like, transcript variant X1	GO:0031359,GO:0031305,GO:0005744,GO:0009527,GO:0046930,GO:0015171,GO:0015288,GO:0015266,GO:0042803,GO:0003333,GO:0030150	integral component of chloroplast outer membrane|integral component of mitochondrial inner membrane|mitochondrial inner membrane presequence translocase complex|plastid outer membrane|pore complex|amino acid transmembrane transporter activity|porin activity|protein channel activity|protein homodimerization activity|amino acid transmembrane transport|protein import into mitochondrial matrix
XM_011046701.1	0.489683	1.04423	1.96795	2.29675	O	LOC105140039	uncharacterized LOC105140039, transcript variant X2
XM_011003674.1	2.56285	3.50273	3.52384	12.0274	O	LOC105109073	uncharacterized LOC105109073, transcript variant X2
XM_011039108.1	1.55378	2.2689	4.2221	7.30192	O	LOC105134629	uncharacterized LOC105134629	GO:0005737,GO:0003755,GO:0007049,GO:0051301,GO:0006457,GO:0015031	cytoplasm|peptidyl-prolyl cis-trans isomerase activity|cell cycle|cell division|protein folding|protein transport
XM_011029370.1	2.13696	7.11853	7.78354	10.0458	O	LOC105127895	heavy metal-associated isoprenylated plant protein 26	GO:0005737,GO:0031965,GO:0005886,GO:0009506,GO:0046914,GO:0046916,GO:0010286,GO:0030001	cytoplasm|nuclear membrane|plasma membrane|plasmodesma|transition metal ion binding|cellular transition metal ion homeostasis|heat acclimation|metal ion transport
XM_011004568.1	1.86776	2.19855	2.28641	8.7867	O	LOC105109765	disease resistance protein RPS6-like, transcript variant X5	GO:0043531,GO:0006952,GO:0007165	ADP binding|defense response|signal transduction
XM_011032900.1	6.26344	25.4937	29.1595	29.4677	O	LOC105130409	uncharacterized LOC105130409
XM_011042737.1	0.330826	0.526403	0.600954	1.55887	O	LOC105137125	uncharacterized LOC105137125, transcript variant X1	GO:0008234	cysteine-type peptidase activity
XM_011010779.1	11.9821	34.5806	51.3379	56.8356	O	LOC105114274	ethylene-responsive transcription factor RAP2-3-like	GO:0005737,GO:0005634,GO:0005886,GO:0003677,GO:0003700,GO:0008219,GO:0009873,GO:0010286,GO:0045893,GO:0009735,GO:0009723,GO:0009753,GO:0051707,GO:0006351	cytoplasm|nucleus|plasma membrane|DNA binding|transcription factor activity, sequence-specific DNA binding|cell death|ethylene-activated signaling pathway|heat acclimation|positive regulation of transcription, DNA-templated|response to cytokinin|response to ethylene|response to jasmonic acid|response to other organism|transcription, DNA-templated
XM_011023998.1	0.457346	0.515018	1.0669	2.18945	O	LOC105124122	uncharacterized LOC105124122, transcript variant X2	GO:0005524,GO:0008725,GO:0003922,GO:0008080,GO:0016462,GO:0006284,GO:0006541,GO:0006177	ATP binding|DNA-3-methyladenine glycosylase activity|GMP synthase (glutamine-hydrolyzing) activity|N-acetyltransferase activity|pyrophosphatase activity|base-excision repair|glutamine metabolic process|GMP biosynthetic process	ko03410	Base excision repair
XM_011044761.1	11.7092	44.1399	47.1467	56.5971	O	LOC105138623	MADS-box protein JOINTLESS-like, transcript variant X2	GO:0005634,GO:0003677,GO:0003700,GO:0007275,GO:0006351	nucleus|DNA binding|transcription factor activity, sequence-specific DNA binding|multicellular organism development|transcription, DNA-templated
XM_011044448.1	1.92836	4.65909	6.13004	9.34645	O	LOC105138397	probable aldo-keto reductase 2, transcript variant X1	GO:0016491	oxidoreductase activity
XM_011041602.1	0.56556	1.01345	1.35048	2.75181	O	LOC105136311	solanesyl diphosphate synthase 3, chloroplastic/mitochondrial-like, transcript variant X2	GO:0009507,GO:0005739,GO:0009536,GO:0052924,GO:0046872,GO:0004659,GO:0050347,GO:0009793,GO:0008299,GO:0006744	chloroplast|mitochondrion|plastid|all-trans-nonaprenyl-diphosphate synthase (geranylgeranyl-diphosphate specific) activity|metal ion binding|prenyltransferase activity|trans-octaprenyltranstransferase activity|embryo development ending in seed dormancy|isoprenoid biosynthetic process|ubiquinone biosynthetic process	ko00900	Terpenoid backbone biosynthesis
XM_011017221.1	0.535469	1.76846	1.9218	2.62161	O	LOC105118863	uncharacterized LOC105118863, transcript variant X5	GO:0005737,GO:0005524,GO:0061630,GO:0031625,GO:0004842,GO:0000209,GO:0006511	cytoplasm|ATP binding|ubiquitin protein ligase activity|ubiquitin protein ligase binding|ubiquitin-protein transferase activity|protein polyubiquitination|ubiquitin-dependent protein catabolic process
XM_011037079.1	2.55051	5.31925	5.62854	12.5217	O	LOC105133202	UDP-glycosyltransferase 88A1-like	GO:0005829,GO:0043231,GO:0080045,GO:0080043,GO:0080046,GO:0080044,GO:0009813,GO:0052696	cytosol|intracellular membrane-bounded organelle|quercetin 3'-O-glucosyltransferase activity|quercetin 3-O-glucosyltransferase activity|quercetin 4'-O-glucosyltransferase activity|quercetin 7-O-glucosyltransferase activity|flavonoid biosynthetic process|flavonoid glucuronidation
XM_011014823.1	0.416126	1.22122	1.22668	2.044	O	LOC105117236	uncharacterized LOC105117236, transcript variant X2
XM_011009967.1	0.157111	0.476856	0.620004	0.773891	O	LOC105113683	putative disease resistance RPP13-like protein 1, transcript variant X5	GO:0043531,GO:0005524,GO:0006952	ADP binding|ATP binding|defense response
XM_011015710.1	0.793051	2.47401	2.48544	3.90778	O	LOC105117906	probable serine/threonine-protein kinase kinX, transcript variant X1
XM_011048661.1	9.07216	40.1474	44.6325	44.7291	O	LOC105141438	probable WRKY transcription factor 31	GO:0005634,GO:0043565,GO:0003700,GO:0006351	nucleus|sequence-specific DNA binding|transcription factor activity, sequence-specific DNA binding|transcription, DNA-templated
XM_011042005.1	0.225864	1.06253	1.06888	1.11521	O	LOC105136603	glutamyl-tRNA(Gln) amidotransferase subunit A, mitochondrial, transcript variant X2	GO:0005524,GO:0050567,GO:0006412	ATP binding|glutaminyl-tRNA synthase (glutamine-hydrolyzing) activity|translation
XM_011045758.1	0.281593	0.761387	1.13834	1.39683	O	LOC105139355	uncharacterized LOC105139355, transcript variant X2
XM_011021775.1	0.397642	1.15549	1.74075	1.97256	O	LOC105122571	choline monooxygenase, chloroplastic-like	GO:0009570,GO:0051537,GO:0019133,GO:0005506,GO:0016708,GO:0019439,GO:0019285	chloroplast stroma|2 iron, 2 sulfur cluster binding|choline monooxygenase activity|iron ion binding|oxidoreductase activity, acting on paired donors, with incorporation or reduction of molecular oxygen, NAD(P)H as one donor, and incorporation of two atoms of oxygen into one donor|aromatic compound catabolic process|glycine betaine biosynthetic process from choline	ko00260	Glycine, serine and threonine metabolism
XM_011027085.1	11.0693	23.5531	32.2331	55.5567	O	LOC105126264	3-ketoacyl-CoA synthase 1	GO:0022626,GO:0005783,GO:0005789,GO:0016021,GO:0016020,GO:0009922,GO:0006633,GO:0009409,GO:0009416,GO:0010025	cytosolic ribosome|endoplasmic reticulum|endoplasmic reticulum membrane|integral component of membrane|membrane|fatty acid elongase activity|fatty acid biosynthetic process|response to cold|response to light stimulus|wax biosynthetic process	ko00062	Fatty acid elongation
XM_011002679.1	1.73331	5.75791	8.38786	8.72776	O	LOC105108387	F-box protein CPR30-like, transcript variant X1	GO:0005737,GO:0005634,GO:0031348,GO:0042177,GO:0009626,GO:0016567	cytoplasm|nucleus|negative regulation of defense response|negative regulation of protein catabolic process|plant-type hypersensitive response|protein ubiquitination
XM_011033299.1	1.05562	2.00317	3.33772	5.32309	O	LOC105130685	uncharacterized LOC105130685
XM_011010179.1	22.4045	76.2289	103.437	113.608	O	LOC105113842	CBS domain-containing protein CBSX3, mitochondrial-like, transcript variant X2	GO:0005739,GO:0050897,GO:0045454,GO:0009651	mitochondrion|cobalt ion binding|cell redox homeostasis|response to salt stress
XM_011048091.1	8.56058	19.5674	35.9048	43.6702	O	LOC105141021	actin-depolymerizing factor 5	GO:0005622	intracellular	ko04360,ko04666,ko04810	Axon guidance|Fc gamma R-mediated phagocytosis|Regulation of actin cytoskeleton
XM_011004571.1	0.54997	2.65955	2.76772	2.81401	O	LOC105109766	ion channel CASTOR-like, transcript variant X1	GO:0016021,GO:0031965,GO:0006811	integral component of membrane|nuclear membrane|ion transport
XM_011034944.1	5.10644	6.9461	15.6684	26.1883	O	LOC105131791	squamosa promoter-binding-like protein 9	GO:0005737,GO:0005634,GO:0003677,GO:0046872,GO:0003700,GO:0048653,GO:0048366,GO:2000025,GO:0006355,GO:0006351	cytoplasm|nucleus|DNA binding|metal ion binding|transcription factor activity, sequence-specific DNA binding|anther development|leaf development|regulation of leaf formation|regulation of transcription, DNA-templated|transcription, DNA-templated
XM_011044926.1	26.494	57.1609	72.6384	136.565	O	LOC105138746	histone H1-like	GO:0000786,GO:0005634,GO:0003677,GO:0006334	nucleosome|nucleus|DNA binding|nucleosome assembly
XM_011040882.1	2.89367	3.08046	9.01375	14.9832	O	LOC105135819	protein TIFY 6B-like, transcript variant X3	GO:0005634,GO:0042802,GO:0003714,GO:0006952,GO:0009867,GO:1903507,GO:0031347,GO:2000022,GO:0006355,GO:0009611,GO:0006351	nucleus|identical protein binding|transcription corepressor activity|defense response|jasmonic acid mediated signaling pathway|negative regulation of nucleic acid-templated transcription|regulation of defense response|regulation of jasmonic acid mediated signaling pathway|regulation of transcription, DNA-templated|response to wounding|transcription, DNA-templated	ko04075	Plant hormone signal transduction
XM_011026901.1	0.647528	1.82112	2.32481	3.35585	O	LOC105126142	uncharacterized LOC105126142, transcript variant X2
XM_011012101.1	0.432883	0.992718	1.601	2.24492	O	LOC105115260	GABA transporter 1-like, transcript variant X1	GO:0016021,GO:0005886,GO:0015185,GO:0015812	integral component of membrane|plasma membrane|gamma-aminobutyric acid transmembrane transporter activity|gamma-aminobutyric acid transport
XM_011015918.1	0.608058	1.50306	1.61446	3.16121	O	LOC105118058	mis18-binding protein 1-like, transcript variant X1	GO:0007275	multicellular organism development
XM_011046458.1	1.28141	1.59883	3.37421	6.67196	O	LOC105139842	persulfide dioxygenase ETHE1 homolog, mitochondrial-like, transcript variant X5	GO:0005739,GO:0016788,GO:0046872,GO:0050313,GO:0009793,GO:0009960,GO:0009651,GO:0048316	mitochondrion|hydrolase activity, acting on ester bonds|metal ion binding|sulfur dioxygenase activity|embryo development ending in seed dormancy|endosperm development|response to salt stress|seed development	ko00920	Sulfur metabolism
XM_011010352.1	8.41802	23.7925	40.6476	43.832	O	LOC105113978	peroxidase P7	GO:0005576,GO:0020037,GO:0046872,GO:0004601,GO:0042744,GO:0006979	extracellular region|heme binding|metal ion binding|peroxidase activity|hydrogen peroxide catabolic process|response to oxidative stress	ko00940	Phenylpropanoid biosynthesis
XM_011018307.1	0.881788	2.1617	2.67356	4.60634	O	LOC105120119	sulfated surface glycoprotein 185-like
XM_011020578.1	0.337074	1.1129	1.21985	1.76102	O	LOC105121789	protein ROS1, transcript variant X1	GO:0005730,GO:0005634,GO:0051539,GO:0003677,GO:0019104,GO:0003906,GO:0046872,GO:0006284,GO:0006342,GO:0080111,GO:0006306,GO:0006281,GO:0031936,GO:0006351	nucleolus|nucleus|4 iron, 4 sulfur cluster binding|DNA binding|DNA N-glycosylase activity|DNA-(apurinic or apyrimidinic site) lyase activity|metal ion binding|base-excision repair|chromatin silencing|DNA demethylation|DNA methylation|DNA repair|negative regulation of chromatin silencing|transcription, DNA-templated
XM_011008162.1	105.854	426.141	434.661	554.539	O	LOC105112458	sucrose synthase 2	GO:0016157,GO:0005985	sucrose synthase activity|sucrose metabolic process	ko00500	Starch and sucrose metabolism
XM_011047877.1	0.149095	0.413044	0.726954	0.781184	O	LOC105140856	protein MODIFIER OF SNC1 1-like, transcript variant X1	GO:0016568	chromatin modification
XM_011043576.1	0.51078	0.686422	0.742898	2.6823	O	LOC105137739	receptor like protein kinase S.2-like	GO:0005886,GO:0005524,GO:0004674,GO:0071395,GO:0071446,GO:0009617,GO:0009611	plasma membrane|ATP binding|protein serine/threonine kinase activity|cellular response to jasmonic acid stimulus|cellular response to salicylic acid stimulus|response to bacterium|response to wounding
XM_011009738.1	1.75531	3.86746	4.98111	9.28654	O	LOC105113536	translocator protein homolog	GO:0031969,GO:0005783,GO:0005789,GO:0005794,GO:0000139,GO:0005795,GO:0016021,GO:0016020,GO:0020037,GO:0006778,GO:0009737,GO:0006970,GO:0009651,GO:0006810	chloroplast membrane|endoplasmic reticulum|endoplasmic reticulum membrane|Golgi apparatus|Golgi membrane|Golgi stack|integral component of membrane|membrane|heme binding|porphyrin-containing compound metabolic process|response to abscisic acid|response to osmotic stress|response to salt stress|transport	ko04080,ko04214	Neuroactive ligand-receptor interaction|Apoptosis - fly
XM_011016635.1	0.271053	0.359592	0.732052	1.43465	O	LOC105118641	INO80 complex subunit D-like, transcript variant X2	GO:0005634,GO:0006310,GO:0006281,GO:0006355,GO:0006351	nucleus|DNA recombination|DNA repair|regulation of transcription, DNA-templated|transcription, DNA-templated
XM_011029118.1	2.39227	2.86997	4.26131	12.7976	O	LOC105127725	uncharacterized LOC105127725, transcript variant X2
XM_011049157.1	28.1876	85.7489	120.351	151.347	O	LOC105141796	vacuolar cation/proton exchanger 3-like, transcript variant X1	GO:0016021,GO:0009705,GO:0005774,GO:0005773,GO:0015369,GO:0070588,GO:0006874,GO:0030026,GO:0006882,GO:0055062,GO:0006793,GO:0051592,GO:0009624	integral component of membrane|plant-type vacuole membrane|vacuolar membrane|vacuole|calcium:proton antiporter activity|calcium ion transmembrane transport|cellular calcium ion homeostasis|cellular manganese ion homeostasis|cellular zinc ion homeostasis|phosphate ion homeostasis|phosphorus metabolic process|response to calcium ion|response to nematode
XM_011025682.1	7.42501	19.3501	37.1293	39.8943	O	LOC105125295	truncated transcription factor CAULIFLOWER D-like, transcript variant X2	GO:0005634,GO:0003677,GO:0003700,GO:0009908,GO:0048510,GO:0006351,GO:0010048	nucleus|DNA binding|transcription factor activity, sequence-specific DNA binding|flower development|regulation of timing of transition from vegetative to reproductive phase|transcription, DNA-templated|vernalization response
XM_011046954.1	1.10359	4.51718	5.25395	5.93191	O	LOC105140216	plant intracellular Ras-group-related LRR protein 3-like	GO:0004674,GO:0046777	protein serine/threonine kinase activity|protein autophosphorylation
XM_011041410.1	0.279725	0.972587	1.31678	1.51151	O	LOC105136175	transcription factor HY5-like, transcript variant X3	GO:0005634,GO:0003677,GO:0003690,GO:0043565,GO:0003700,GO:0009740,GO:0031539,GO:0042753,GO:0010017,GO:0009585,GO:0010099,GO:0009737,GO:0010218,GO:0080167,GO:0010114,GO:0010224,GO:0006351	nucleus|DNA binding|double-stranded DNA binding|sequence-specific DNA binding|transcription factor activity, sequence-specific DNA binding|gibberellic acid mediated signaling pathway|positive regulation of anthocyanin metabolic process|positive regulation of circadian rhythm|red or far-red light signaling pathway|red, far-red light phototransduction|regulation of photomorphogenesis|response to ab…	ko04712	Circadian rhythm - plant
XM_011015631.1	0.20417	0.507144	0.785077	1.10671	O	LOC105117829	protein CHROMATIN REMODELING 4-like, transcript variant X5	GO:0005634,GO:0005524,GO:0003677,GO:0004386,GO:0008270,GO:0016568	nucleus|ATP binding|DNA binding|helicase activity|zinc ion binding|chromatin modification
XM_011011902.1	1.08953	4.08203	5.67197	5.91837	O	LOC105115109	glucan endo-1,3-beta-glucosidase, basic vacuolar isoform	GO:0005773,GO:0042973,GO:0005975,GO:0006952	vacuole|glucan endo-1,3-beta-D-glucosidase activity|carbohydrate metabolic process|defense response
XM_011024349.1	0.481035	1.51406	2.35632	2.61873	O	LOC105124356	E3 ubiquitin-protein ligase At3g02290-like	GO:0005737,GO:0016874,GO:0008270,GO:0016567	cytoplasm|ligase activity|zinc ion binding|protein ubiquitination
XM_011044156.1	0.481035	1.51406	2.35632	2.61873	O	LOC105138145	E3 ubiquitin-protein ligase At3g02290-like	GO:0005737,GO:0016874,GO:0008270,GO:0016567	cytoplasm|ligase activity|zinc ion binding|protein ubiquitination
XM_011023524.1	0.288822	0.41505	1.32282	1.57691	O	LOC105123795	RNA-binding protein 39-like	GO:0016607,GO:0000166,GO:0003723,GO:0006397,GO:0006355,GO:0008380,GO:0006351	nuclear speck|nucleotide binding|RNA binding|mRNA processing|regulation of transcription, DNA-templated|RNA splicing|transcription, DNA-templated
XM_011043991.1	0.264958	0.450936	0.610097	1.46202	O	LOC105138011	uncharacterized LOC105138011	GO:0046872,GO:0003676,GO:0004523	metal ion binding|nucleic acid binding|RNA-DNA hybrid ribonuclease activity
XM_011002830.1	0.698675	2.71797	3.19564	3.87982	O	LOC105108503	ABC transporter C family member 12-like, transcript variant X2	GO:0016021,GO:0005524,GO:0008559	integral component of membrane|ATP binding|xenobiotic-transporting ATPase activity
XM_011012154.1	0.95932	2.67948	4.66481	5.3494	O	LOC105115317	probable protein phosphatase 2C 76, transcript variant X1	GO:0046872,GO:0004722	metal ion binding|protein serine/threonine phosphatase activity
XM_011043678.1	0.410624	0.499727	1.34362	2.30937	O	LOC105137797	uncharacterized LOC105137797
XM_011029330.1	0.361976	1.01327	1.06346	2.0393	O	LOC105127870	vacuolar protein sorting-associated protein 9A-like, transcript variant X2	GO:0005829,GO:0016020,GO:0005634,GO:0005525,GO:0005096,GO:0005089,GO:0000919,GO:0042546,GO:0009793,GO:0043547,GO:0048528	cytosol|membrane|nucleus|GTP binding|GTPase activator activity|Rho guanyl-nucleotide exchange factor activity|cell plate assembly|cell wall biogenesis|embryo development ending in seed dormancy|positive regulation of GTPase activity|post-embryonic root development
XM_011005458.1	0.627397	3.17728	3.41779	3.5641	O	LOC105110415	probable phytol kinase 2, chloroplastic, transcript variant X2	GO:0031969,GO:0016021,GO:0052669,GO:0052668,GO:0052670,GO:0052671,GO:0016301,GO:0048440,GO:0016487,GO:0006720,GO:0009737,GO:0010189	chloroplast membrane|integral component of membrane|CTP:2-trans,-6-trans-farnesol kinase activity|farnesol kinase activity|geraniol kinase activity|geranylgeraniol kinase activity|kinase activity|carpel development|farnesol metabolic process|isoprenoid metabolic process|response to abscisic acid|vitamin E biosynthetic process	ko00900	Terpenoid backbone biosynthesis
XM_011042890.1	0.791987	1.00047	1.28535	4.54603	O	LOC105137213	probable glutamyl endopeptidase, chloroplastic, transcript variant X2	GO:0009507,GO:0009570,GO:0008236	chloroplast|chloroplast stroma|serine-type peptidase activity
XM_011024834.1	1.01146	3.3783	3.63152	5.8106	O	LOC105124726	serine/arginine-rich splicing factor RS31-like, transcript variant X1	GO:0016607,GO:0005681,GO:0000166,GO:0003723,GO:0000398,GO:0008380	nuclear speck|spliceosomal complex|nucleotide binding|RNA binding|mRNA splicing, via spliceosome|RNA splicing	ko03040	Spliceosome
XM_011028851.1	0.0968994	0.462699	0.538112	0.556811	O	LOC105127514	uncharacterized LOC105127514, transcript variant X2
XM_011045585.1	0.738377	2.9258	3.25229	4.2574	O	LOC105139214	probable carboxylesterase 15	GO:0052689	carboxylic ester hydrolase activity
XM_011019489.1	0.233285	0.414991	0.420785	1.34682	O	LOC105121021	uncharacterized LOC105121021, transcript variant X2
XM_011035723.1	0.141083	0.390767	0.541106	0.820696	O	LOC105132313	protein GLE1, transcript variant X2	GO:0005635,GO:0005643,GO:0016973,GO:0015031,GO:0048316	nuclear envelope|nuclear pore|poly(A)+ mRNA export from nucleus|protein transport|seed development
XM_011032321.1	0.284071	0.625971	1.12612	1.67032	O	LOC105130011	uncharacterized LOC105130011, transcript variant X2	GO:0005524,GO:0005096,GO:0046872,GO:0004674,GO:0005089,GO:0035023	ATP binding|GTPase activator activity|metal ion binding|protein serine/threonine kinase activity|Rho guanyl-nucleotide exchange factor activity|regulation of Rho protein signal transduction
XM_011024835.1	0.430116	1.48864	2.4506	2.52971	O	LOC105124726	serine/arginine-rich splicing factor RS31-like, transcript variant X2	GO:0016607,GO:0005681,GO:0000166,GO:0003723,GO:0000398,GO:0008380	nuclear speck|spliceosomal complex|nucleotide binding|RNA binding|mRNA splicing, via spliceosome|RNA splicing	ko03040	Spliceosome
XM_011010529.1	0.110457	0.161931	0.2012	0.651975	O	LOC105114106	histidine kinase 1-like, transcript variant X1	GO:0005783,GO:0016021,GO:0005886,GO:0009927,GO:0005034,GO:0000155,GO:0009738,GO:0010105,GO:0006970,GO:0009414,GO:0010431,GO:0010375	endoplasmic reticulum|integral component of membrane|plasma membrane|histidine phosphotransfer kinase activity|osmosensor activity|phosphorelay sensor kinase activity|abscisic acid-activated signaling pathway|negative regulation of ethylene-activated signaling pathway|response to osmotic stress|response to water deprivation|seed maturation|stomatal complex patterning
XM_011002786.1	0.598427	0.844396	1.16096	3.56054	O	LOC105108466	V-type proton ATPase subunit G-like, transcript variant X2	GO:0016471,GO:0016820,GO:0015992	vacuolar proton-transporting V-type ATPase complex|hydrolase activity, acting on acid anhydrides, catalyzing transmembrane movement of substances|proton transport
XM_011035526.1	0.36216	1.17166	1.28046	2.15893	O	LOC105132186	protein FAM63A-like, transcript variant X1	GO:0070062,GO:0005654,GO:0005634	extracellular exosome|nucleoplasm|nucleus
XM_011039790.1	0.218173	0.472781	0.500339	1.30458	O	LOC105135088	uncharacterized transporter YBR287W-like, transcript variant X2
XM_011014810.1	13.6742	26.4567	74.0659	81.7901	O	LOC105117224	uncharacterized LOC105117224
XM_011008977.1	17.5061	33.4315	66.5228	104.776	O	LOC105113007	CEN-like protein 2	GO:0005737	cytoplasm
XM_011048070.1	0.218018	0.411611	0.521403	1.31933	O	LOC105141006	actin-7, transcript variant X2	GO:0005618,GO:0009941,GO:0009570,GO:0005856,GO:0005829,GO:0005739,GO:0005730,GO:0005886,GO:0009506,GO:0005524,GO:0005200,GO:0051301,GO:0009733,GO:0009416,GO:0009611,GO:0048364,GO:0010053,GO:0048767,GO:0009845	cell wall|chloroplast envelope|chloroplast stroma|cytoskeleton|cytosol|mitochondrion|nucleolus|plasma membrane|plasmodesma|ATP binding|structural constituent of cytoskeleton|cell division|response to auxin|response to light stimulus|response to wounding|root development|root epidermal cell differentiation|root hair elongation|seed germination
XM_011018730.1	0.180843	0.243986	0.527839	1.09537	O	LOC105120504	probable inactive poly [ADP-ribose] polymerase SRO3, transcript variant X2	GO:0016363,GO:0003950,GO:0009793,GO:0010102,GO:0048573,GO:0006970,GO:0006979,GO:0009651	nuclear matrix|NAD+ ADP-ribosyltransferase activity|embryo development ending in seed dormancy|lateral root morphogenesis|photoperiodism, flowering|response to osmotic stress|response to oxidative stress|response to salt stress
XM_011002873.1	0.246538	0.889405	1.07781	1.49602	O	LOC105108537	uncharacterized LOC105108537, transcript variant X3	GO:0030425,GO:0016021,GO:0005770,GO:0031902,GO:0005765,GO:0005764,GO:0080025,GO:0097352,GO:0006914,GO:0021680,GO:0030902	dendrite|integral component of membrane|late endosome|late endosome membrane|lysosomal membrane|lysosome|phosphatidylinositol-3,5-bisphosphate binding|autophagosome maturation|autophagy|cerebellar Purkinje cell layer development|hindbrain development
XM_011024997.1	0.129095	0.365739	0.370039	0.785796	O	LOC105124851	calmodulin-binding receptor-like cytoplasmic kinase 2, transcript variant X1	GO:0005737,GO:0005524,GO:0004674,GO:0009555	cytoplasm|ATP binding|protein serine/threonine kinase activity|pollen development
XM_011040851.1	0.101748	0.141277	0.212303	0.620005	O	LOC105135805	DEAD-box ATP-dependent RNA helicase 21-like, transcript variant X2	GO:0005737,GO:0005634,GO:0005524,GO:0004386,GO:0003723,GO:0006397,GO:0008380	cytoplasm|nucleus|ATP binding|helicase activity|RNA binding|mRNA processing|RNA splicing	ko03040	Spliceosome
XM_011012762.1	0.345471	1.06778	1.72316	2.14459	O	LOC105115755	uncharacterized LOC105115755, transcript variant X6	GO:0016597,GO:0008152	amino acid binding|metabolic process
XM_011039320.1	2.36489	4.32191	5.91448	14.8371	O	LOC105134781	putative lactoylglutathione lyase, transcript variant X2	GO:0004462,GO:0046872	lactoylglutathione lyase activity|metal ion binding	ko00620	Pyruvate metabolism
XM_011045058.1	1.52709	5.27704	6.30393	9.66856	O	LOC105138849	tetraspanin-19-like, transcript variant X2	GO:0016021,GO:0005774	integral component of membrane|vacuolar membrane
XM_011013695.1	1.41546	6.06842	6.39338	9.00379	O	LOC105116366	uncharacterized LOC105116366, transcript variant X2	GO:0043531,GO:0005524,GO:0006952	ADP binding|ATP binding|defense response
XM_011031804.1	2.34502	5.56231	5.82691	14.9589	O	LOC105129652	transmembrane ascorbate ferrireductase 1-like, transcript variant X2	GO:0009507,GO:0016021,GO:0005774,GO:0005773,GO:0046872,GO:0016491	chloroplast|integral component of membrane|vacuolar membrane|vacuole|metal ion binding|oxidoreductase activity
XM_011025182.1	0.442765	2.01526	2.81674	2.83571	O	LOC105124952	vesicle-associated protein 1-2, transcript variant X5	GO:0005789,GO:0016021,GO:0005886,GO:0046907,GO:0016032	endoplasmic reticulum membrane|integral component of membrane|plasma membrane|intracellular transport|viral process
XM_011046918.1	1.01832	2.72414	4.98906	6.5407	O	LOC105140185	WAT1-related protein At3g28050-like, transcript variant X1	GO:0016021,GO:0005886,GO:0022857,GO:0055085,GO:0006810	integral component of membrane|plasma membrane|transmembrane transporter activity|transmembrane transport|transport
XM_011004299.1	22.9688	51.9503	62.658	148.169	O	LOC105109558	pathogenesis-related protein 1-like	GO:0048046,GO:0005618,GO:0006952,GO:0010266,GO:0009414,GO:0009627	apoplast|cell wall|defense response|response to vitamin B1|response to water deprivation|systemic acquired resistance	ko04075,ko04626	Plant hormone signal transduction|Plant-pathogen interaction
XM_011019402.1	1.32184	3.86338	4.77395	8.53747	O	LOC105120955	calcium-transporting ATPase 10, plasma membrane-type-like, transcript variant X1	GO:0005887,GO:0043231,GO:0005886,GO:0009506,GO:0005524,GO:0005388,GO:0046872	integral component of plasma membrane|intracellular membrane-bounded organelle|plasma membrane|plasmodesma|ATP binding|calcium-transporting ATPase activity|metal ion binding
XM_011028114.1	0.105367	0.400712	0.592409	0.680691	O	LOC105127026	probable serine/threonine-protein kinase GCN2, transcript variant X2	GO:0005737,GO:0005524,GO:0004674,GO:0000049,GO:0034198,GO:0072755,GO:0070301,GO:1990451,GO:0010942,GO:0006417,GO:0006412	cytoplasm|ATP binding|protein serine/threonine kinase activity|tRNA binding|cellular response to amino acid starvation|cellular response to benomyl|cellular response to hydrogen peroxide|cellular stress response to acidic pH|positive regulation of cell death|regulation of translation|translation	ko04141	Protein processing in endoplasmic reticulum
XM_011035912.1	7.85328	25.0931	40.171	50.8594	O	LOC105132417	uncharacterized LOC105132417
XM_011011348.1	0.851804	2.85871	3.55839	5.63694	O	LOC105114710	aquaporin NIP1-2-like	GO:0016021,GO:0005886,GO:0015105,GO:0015254,GO:0015250,GO:0015700,GO:0015793,GO:0080170,GO:0046685,GO:0006833	integral component of membrane|plasma membrane|arsenite transmembrane transporter activity|glycerol channel activity|water channel activity|arsenite transport|glycerol transport|hydrogen peroxide transmembrane transport|response to arsenic-containing substance|water transport
XM_011050175.1	0.473543	2.17433	2.53788	3.13919	O	LOC105142515	transcription factor WER-like	GO:0005634,GO:0003677,GO:0006355,GO:0006351	nucleus|DNA binding|regulation of transcription, DNA-templated|transcription, DNA-templated
XM_011014863.1	0.867239	2.45451	3.37845	5.78399	O	LOC105117257	probable disease resistance protein At4g27220	GO:0043531,GO:0005524,GO:0006952	ADP binding|ATP binding|defense response
XM_011017717.1	0.200348	0.352488	0.623423	1.33764	O	LOC105119568	probable transcriptional regulator SLK2, transcript variant X2	GO:0005634,GO:0030154,GO:0009793,GO:0048467,GO:1901001,GO:0048481,GO:0047484,GO:0006355,GO:0006351	nucleus|cell differentiation|embryo development ending in seed dormancy|gynoecium development|negative regulation of response to salt stress|plant ovule development|regulation of response to osmotic stress|regulation of transcription, DNA-templated|transcription, DNA-templated
XM_011030183.1	7.85415	30.1544	42.2842	52.4602	O	LOC105128481	uncharacterized LOC105128481
XM_011031203.1	0.41945	1.53077	1.84803	2.8268	O	LOC105129231	probable protein phosphatase 2C 39	GO:0046872,GO:0004722	metal ion binding|protein serine/threonine phosphatase activity
XM_011034091.1	0.305756	0.406221	0.542254	2.09461	O	LOC105131218	mavicyanin-like	GO:0009055,GO:0046872,GO:0055114	electron carrier activity|metal ion binding|oxidation-reduction process
XM_011030486.1	0.292679	1.12156	1.52361	2.02168	O	LOC105128700	transcription factor bHLH155-like, transcript variant X2	GO:0005634,GO:0003677,GO:0006355,GO:0048364,GO:0006351	nucleus|DNA binding|regulation of transcription, DNA-templated|root development|transcription, DNA-templated
XM_011002831.1	0.0571108	0.0885305	0.133388	0.396376	O	LOC105108503	ABC transporter C family member 12-like, transcript variant X3	GO:0016021,GO:0005524,GO:0008559	integral component of membrane|ATP binding|xenobiotic-transporting ATPase activity
XM_011038482.1	1.21108	1.33138	1.78735	8.42815	O	LOC105134170	mitochondrial Rho GTPase 1-like, transcript variant X3	GO:0031307,GO:0005739,GO:0005509,GO:0005525,GO:0003924,GO:0009793,GO:0007005,GO:0009860,GO:0007264	integral component of mitochondrial outer membrane|mitochondrion|calcium ion binding|GTP binding|GTPase activity|embryo development ending in seed dormancy|mitochondrion organization|pollen tube growth|small GTPase mediated signal transduction	ko04214	Apoptosis - fly
XM_011016548.1	0.11664	0.367493	0.540932	0.814993	O	LOC105118577	mediator of RNA polymerase II transcription subunit 15a-like, transcript variant X2	GO:0016592,GO:0005634,GO:0003712,GO:0006355,GO:0009751,GO:0006351	mediator complex|nucleus|transcription cofactor activity|regulation of transcription, DNA-templated|response to salicylic acid|transcription, DNA-templated
XM_011003516.1	0.155451	0.468251	0.879053	1.09527	O	LOC105108975	BTB/POZ and TAZ domain-containing protein 3-like, transcript variant X4	GO:0005634,GO:0005516,GO:0004402,GO:0003712,GO:0008270,GO:0009553,GO:0009555,GO:0016567,GO:0006355,GO:0009409,GO:0009723,GO:0042542,GO:0009751,GO:0009651	nucleus|calmodulin binding|histone acetyltransferase activity|transcription cofactor activity|zinc ion binding|embryo sac development|pollen development|protein ubiquitination|regulation of transcription, DNA-templated|response to cold|response to ethylene|response to hydrogen peroxide|response to salicylic acid|response to salt stress
XM_011002102.1	0.820647	3.54459	4.28807	5.87659	O	LOC105107974	disease resistance protein RPM1-like	GO:0012505,GO:0019897,GO:0005886,GO:0043531,GO:0005524,GO:0000166,GO:0009626	endomembrane system|extrinsic component of plasma membrane|plasma membrane|ADP binding|ATP binding|nucleotide binding|plant-type hypersensitive response
XM_011021329.1	0.169065	0.302802	0.683659	1.21143	O	LOC105122296	protein EMBRYONIC FLOWER 1, transcript variant X1	GO:0005634,GO:0003690,GO:0003723,GO:0003697,GO:0070734,GO:0016571,GO:0042538,GO:0010022,GO:0009910,GO:0045892,GO:0009791,GO:0048367	nucleus|double-stranded DNA binding|RNA binding|single-stranded DNA binding|histone H3-K27 methylation|histone methylation|hyperosmotic salinity response|meristem determinacy|negative regulation of flower development|negative regulation of transcription, DNA-templated|post-embryonic development|shoot system development
XM_011048505.1	0.239724	0.908751	1.29186	1.72056	O	LOC105141321	dehydration-responsive element-binding protein 2B, transcript variant X1	GO:0005634,GO:0043565,GO:0003700,GO:0044212,GO:0009738,GO:0034605,GO:0045893,GO:0009651,GO:0009414,GO:0006351	nucleus|sequence-specific DNA binding|transcription factor activity, sequence-specific DNA binding|transcription regulatory region DNA binding|abscisic acid-activated signaling pathway|cellular response to heat|positive regulation of transcription, DNA-templated|response to salt stress|response to water deprivation|transcription, DNA-templated
XM_011050120.1	0.259349	1.2711	1.62746	1.88673	O	LOC105142472	mediator of RNA polymerase II transcription subunit 4-like, transcript variant X2	GO:0070847,GO:0016592,GO:0001104,GO:0006357,GO:0006351	core mediator complex|mediator complex|RNA polymerase II transcription cofactor activity|regulation of transcription from RNA polymerase II promoter|transcription, DNA-templated
XM_011023979.1	0.133233	0.458197	0.715794	0.972234	O	LOC105124115	membrane-bound transcription factor site-2 protease-like, transcript variant X3	GO:0000139,GO:0016021,GO:0046872,GO:0004222,GO:0071475,GO:0006508	Golgi membrane|integral component of membrane|metal ion binding|metalloendopeptidase activity|cellular hyperosmotic salinity response|proteolysis	ko04141	Protein processing in endoplasmic reticulum
XM_011024897.1	0.689251	0.835615	0.979504	5.02985	O	LOC105124775	uncharacterized LOC105124775
XM_011027777.1	0.19502	0.3152	0.977381	1.4253	O	LOC105126795	uncharacterized LOC105126795, transcript variant X1
XM_011014221.1	3.13864	4.66125	8.98692	22.9448	O	LOC105116760	nuclear pore complex protein NUP93A-like	GO:0005635,GO:0005643,GO:0005730,GO:0009506,GO:0051028,GO:0015031	nuclear envelope|nuclear pore|nucleolus|plasmodesma|mRNA transport|protein transport	ko03013	RNA transport
XM_011028686.1	0.376087	0.636594	0.730603	2.75494	O	LOC105127412	protein IQ-DOMAIN 14-like, transcript variant X1
XM_011042816.1	2.11665	10.3229	13.9794	15.5114	O	LOC105137175	uncharacterized LOC105137175, transcript variant X1
XM_011038845.1	1.96329	7.3456	8.76445	14.5247	O	LOC105134439	probable receptor-like protein kinase At5g39030	GO:0016021,GO:0005524,GO:0004674	integral component of membrane|ATP binding|protein serine/threonine kinase activity	ko04064,ko04620,ko04722	NF-kappa B signaling pathway|Toll-like receptor signaling pathway|Neurotrophin signaling pathway
XM_011046793.1	25.0081	81.9647	90.3522	185.062	O	LOC105140101	gibberellin-regulated protein 1-like	GO:0005618,GO:0005576,GO:0006952	cell wall|extracellular region|defense response
XM_011010616.1	0.0817918	0.125391	0.429356	0.60538	O	LOC105114155	probable GTP diphosphokinase RSH2, chloroplastic, transcript variant X4	GO:0009507,GO:0005524,GO:0005525,GO:0008728,GO:0008893,GO:0016301,GO:0015969,GO:0042594	chloroplast|ATP binding|GTP binding|GTP diphosphokinase activity|guanosine-3',5'-bis(diphosphate) 3'-diphosphatase activity|kinase activity|guanosine tetraphosphate metabolic process|response to starvation
XM_011030228.1	2.11629	11.2908	11.8049	15.7685	O	LOC105128511	probable mitochondrial chaperone BCS1-B	GO:0016021,GO:0005743,GO:0005739,GO:0005524,GO:0042623,GO:0016226,GO:0034551	integral component of membrane|mitochondrial inner membrane|mitochondrion|ATP binding|ATPase activity, coupled|iron-sulfur cluster assembly|mitochondrial respiratory chain complex III assembly
XM_011006589.1	0.0949966	0.316467	0.689001	0.713117	O	LOC105111283	TMV resistance protein N-like	GO:0005737,GO:0043531,GO:0005524,GO:0009626,GO:0007165	cytoplasm|ADP binding|ATP binding|plant-type hypersensitive response|signal transduction
XM_011038937.1	0.483497	2.51943	2.85499	3.64431	O	LOC105134499	transcription initiation factor TFIID subunit 14b-like	GO:0005737,GO:0035267,GO:0005634,GO:0030154,GO:0006281,GO:0009908,GO:0043981,GO:0009909,GO:0090239,GO:2000028,GO:0048510,GO:0006355,GO:0006351	cytoplasm|NuA4 histone acetyltransferase complex|nucleus|cell differentiation|DNA repair|flower development|histone H4-K5 acetylation|regulation of flower development|regulation of histone H4 acetylation|regulation of photoperiodism, flowering|regulation of timing of transition from vegetative to reproductive phase|regulation of transcription, DNA-templated|transcription, DNA-templated
XM_011042970.1	1.11287	3.97355	4.20876	8.39521	O	LOC105137274	large proline-rich protein BAG6-like, transcript variant X1	GO:0071818,GO:0005829,GO:0005634,GO:0031593,GO:0070628,GO:0043022,GO:0007420,GO:0030154,GO:0016568,GO:0009790,GO:0002376,GO:0018393,GO:0042771,GO:0070059,GO:0001822,GO:0030324,GO:0032435,GO:0045861,GO:0050821,GO:0042981,GO:0007283,GO:0007130,GO:0071816,GO:0006810,GO:0006511	BAT3 complex|cytosol|nucleus|polyubiquitin binding|proteasome binding|ribosome binding|brain development|cell differentiation|chromatin modification|embryo development|immune system process|internal peptidyl-lysine acetylation|intrinsic apoptotic signaling pathway in response to DNA damage by p53 class mediator|intrinsic apoptotic signaling pathway in response to endoplasmic reticulum stress|kidn…
XM_011038139.1	0.126107	0.293665	0.348624	0.967926	O	LOC105133959	putative receptor-like protein kinase At1g72540	GO:0005524,GO:0004674	ATP binding|protein serine/threonine kinase activity
XM_011046477.1	0.282975	0.559321	0.646506	2.18011	O	LOC105139857	probable WRKY transcription factor 71	GO:0005634,GO:0043565,GO:0003700,GO:0006351	nucleus|sequence-specific DNA binding|transcription factor activity, sequence-specific DNA binding|transcription, DNA-templated
XM_011018858.1	0.116804	0.137016	0.281136	0.902195	O	LOC105120591	beta-1,3-galactosyltransferase 15-like, transcript variant X2	GO:0005794,GO:0000139,GO:0016021,GO:0016020,GO:0030246,GO:0008378,GO:0010488,GO:0010493,GO:0006486	Golgi apparatus|Golgi membrane|integral component of membrane|membrane|carbohydrate binding|galactosyltransferase activity|UDP-galactose:N-glycan beta-1,3-galactosyltransferase activity|Lewis a epitope biosynthetic process|protein glycosylation	ko00513	Various types of N-glycan biosynthesis
XM_011027715.1	0.178438	0.722703	1.05983	1.38322	O	LOC105126738	E3 ubiquitin-protein ligase RHF1A-like, transcript variant X3	GO:0016020,GO:0016874,GO:0061630,GO:0004842,GO:0008270,GO:0009561,GO:0055046,GO:0010498,GO:0043161,GO:0000209,GO:0016567,GO:0042787,GO:0051726	membrane|ligase activity|ubiquitin protein ligase activity|ubiquitin-protein transferase activity|zinc ion binding|megagametogenesis|microgametogenesis|proteasomal protein catabolic process|proteasome-mediated ubiquitin-dependent protein catabolic process|protein polyubiquitination|protein ubiquitination|protein ubiquitination involved in ubiquitin-dependent protein catabolic process|regulation o…
XM_011036084.1	3.05646	8.85863	17.8148	23.7175	O	LOC105132521	uncharacterized LOC105132521, transcript variant X2
XM_011025916.1	0.560669	0.891198	1.55642	4.36144	O	LOC105125461	uncharacterized LOC105125461, transcript variant X1
XM_011020145.1	0.271709	0.955726	1.79274	2.12228	O	LOC105121488	protein BASIC PENTACYSTEINE7-like, transcript variant X1	GO:0005634,GO:0003677,GO:0006355,GO:0006351	nucleus|DNA binding|regulation of transcription, DNA-templated|transcription, DNA-templated
XM_011043356.1	0.130243	0.649586	0.972882	1.05134	O	LOC105137570	probable protein phosphatase 2C 75, transcript variant X1	GO:0046872,GO:0004722,GO:0009737	metal ion binding|protein serine/threonine phosphatase activity|response to abscisic acid	ko04075	Plant hormone signal transduction
XM_011019405.1	1.11865	4.18132	4.54391	9.07058	O	LOC105120955	calcium-transporting ATPase 10, plasma membrane-type-like, transcript variant X3	GO:0005887,GO:0043231,GO:0005886,GO:0009506,GO:0005524,GO:0005388,GO:0046872	integral component of plasma membrane|intracellular membrane-bounded organelle|plasma membrane|plasmodesma|ATP binding|calcium-transporting ATPase activity|metal ion binding
XM_011043164.1	1.44186	5.08466	6.82027	11.7017	O	LOC105137431	uncharacterized LOC105137431
XM_011016578.1	0.361898	0.813121	1.86846	2.94135	O	LOC105118606	probable receptor-like protein kinase At5g24010, transcript variant X2	GO:0016021,GO:0005886,GO:0009506,GO:0005524,GO:0004674	integral component of membrane|plasma membrane|plasmodesma|ATP binding|protein serine/threonine kinase activity
XM_011035744.1	0.155269	0.343477	0.736015	1.27029	O	LOC105132322	uncharacterized LOC105132322, transcript variant X2
XM_011024699.1	1.11495	3.51694	6.6907	9.12249	O	LOC105124585	F-box protein At2g39490, transcript variant X1
XM_011007761.1	9.46541	42.1637	43.0896	77.733	O	LOC105112166	40S ribosomal protein S14	GO:0005840,GO:0003735,GO:0006412	ribosome|structural constituent of ribosome|translation	ko03010	Ribosome
XM_011009336.1	0.408714	0.662894	0.890153	3.37253	O	LOC105113244	uncharacterized LOC105113244, transcript variant X1
XM_011007634.1	0.0686718	0.141137	0.233598	0.571142	O	LOC105112059	abscisic-aldehyde oxidase-like, transcript variant X2	GO:0005829,GO:0051537,GO:0004031,GO:0009055,GO:0050660,GO:0050302,GO:0005506,GO:0016614,GO:0004854,GO:0009688,GO:0009851,GO:0009115	cytosol|2 iron, 2 sulfur cluster binding|aldehyde oxidase activity|electron carrier activity|flavin adenine dinucleotide binding|indole-3-acetaldehyde oxidase activity|iron ion binding|oxidoreductase activity, acting on CH-OH group of donors|xanthine dehydrogenase activity|abscisic acid biosynthetic process|auxin biosynthetic process|xanthine catabolic process	ko00906	Carotenoid biosynthesis
XM_011010483.1	2.89682	11.3163	22.8683	24.1796	O	LOC105114066	ABC transporter G family member 21, transcript variant X1	GO:0016021,GO:0005524,GO:0016887,GO:0006810	integral component of membrane|ATP binding|ATPase activity|transport
XM_011050655.1	0.660404	3.59821	5.14302	5.54513	O	LOC105142833	WRKY transcription factor 1, transcript variant X1	GO:0005634,GO:0043565,GO:0003700,GO:0008270,GO:0045893,GO:0009863,GO:0006351	nucleus|sequence-specific DNA binding|transcription factor activity, sequence-specific DNA binding|zinc ion binding|positive regulation of transcription, DNA-templated|salicylic acid mediated signaling pathway|transcription, DNA-templated	ko04626	Plant-pathogen interaction
XM_011025202.1	0.276916	0.519471	0.603566	2.32559	O	LOC105124966	protein BONZAI 3	GO:0005886,GO:0005544,GO:0006952,GO:0060548,GO:0090332	plasma membrane|calcium-dependent phospholipid binding|defense response|negative regulation of cell death|stomatal closure
XM_011006264.1	0.0995936	0.244933	0.463403	0.848148	O	LOC105111032	probably inactive leucine-rich repeat receptor-like protein kinase At5g48380, transcript variant X1	GO:0016021,GO:0005886,GO:0009506,GO:0005524,GO:0016301,GO:0004672,GO:0033612,GO:0042742,GO:0060548,GO:0031348	integral component of membrane|plasma membrane|plasmodesma|ATP binding|kinase activity|protein kinase activity|receptor serine/threonine kinase binding|defense response to bacterium|negative regulation of cell death|negative regulation of defense response
XM_011043687.1	4.9852	27.5271	39.1268	42.724	O	LOC105137807	uncharacterized LOC105137807
XM_011001139.1	8.9501	39.5481	64.115	77.8601	O	LOC105107265	vegetative cell wall protein gp1-like, transcript variant X1	GO:0005615	extracellular space
XM_011027286.1	2.13932	5.27229	5.31554	18.6304	O	LOC105126420	probable WRKY transcription factor 51	GO:0005634,GO:0043565,GO:0003700,GO:0042742,GO:0050832,GO:0009867,GO:0006351	nucleus|sequence-specific DNA binding|transcription factor activity, sequence-specific DNA binding|defense response to bacterium|defense response to fungus|jasmonic acid mediated signaling pathway|transcription, DNA-templated
XM_011046551.1	0.619839	1.10331	1.1845	5.41155	O	LOC105139916	zinc finger BED domain-containing protein DAYSLEEPER-like, transcript variant X4	GO:0005829,GO:0005634,GO:0003677,GO:0046872,GO:0009791,GO:0006355,GO:0006351	cytosol|nucleus|DNA binding|metal ion binding|post-embryonic development|regulation of transcription, DNA-templated|transcription, DNA-templated
XM_011027635.1	0.728524	2.58868	3.55957	6.3709	O	LOC105126695	zinc finger CCCH domain-containing protein 6-like	GO:0003677,GO:0046872	DNA binding|metal ion binding
XM_011048321.1	0.111082	0.217595	0.649978	0.982232	O	LOC105141179	serine/threonine-protein kinase ATR, transcript variant X6	GO:0005634,GO:0009506,GO:0005524,GO:0016301,GO:0004674,GO:0006281,GO:0006303,GO:0007126,GO:0032504,GO:0033044,GO:0032204,GO:0010044,GO:0010332,GO:0043247,GO:0007004	nucleus|plasmodesma|ATP binding|kinase activity|protein serine/threonine kinase activity|DNA repair|double-strand break repair via nonhomologous end joining|meiotic nuclear division|multicellular organism reproduction|regulation of chromosome organization|regulation of telomere maintenance|response to aluminum ion|response to gamma radiation|telomere maintenance in response to DNA damage|telomere…	ko03460,ko04110,ko04115,ko04214	Fanconi anemia pathway|Cell cycle|p53 signaling pathway|Apoptosis - fly
XM_011028458.1	0.26717	0.664799	0.77733	2.36375	O	LOC105127240	uncharacterized LOC105127240, transcript variant X2
XM_011032810.1	0.286986	0.831594	1.17423	2.54358	O	LOC105130349	probable glucan 1,3-alpha-glucosidase	GO:0009507,GO:0005783,GO:0030246,GO:0033919,GO:0015926,GO:0030244,GO:0042742,GO:0046686,GO:0009826	chloroplast|endoplasmic reticulum|carbohydrate binding|glucan 1,3-alpha-glucosidase activity|glucosidase activity|cellulose biosynthetic process|defense response to bacterium|response to cadmium ion|unidimensional cell growth	ko00510,ko04141	N-Glycan biosynthesis|Protein processing in endoplasmic reticulum
XM_011015156.1	0.473336	1.41896	2.56414	4.20499	O	LOC105117487	uncharacterized LOC105117487
XM_011044838.1	0.664478	2.17637	2.77278	5.96108	O	LOC105138684	F-box protein SKIP22-like, transcript variant X3	GO:0005634,GO:0016567	nucleus|protein ubiquitination
XM_011029770.1	0.17144	0.410876	0.859256	1.55282	O	LOC105128205	transmembrane protein 45A, transcript variant X2	GO:0016021	integral component of membrane
XM_011030493.1	3.38269	16.4003	18.3962	30.6893	O	LOC105128707	ethylene-responsive transcription factor 1B-like	GO:0005634,GO:0003677,GO:0003700,GO:0006952,GO:0009873,GO:0009867,GO:0006351	nucleus|DNA binding|transcription factor activity, sequence-specific DNA binding|defense response|ethylene-activated signaling pathway|jasmonic acid mediated signaling pathway|transcription, DNA-templated	ko04075	Plant hormone signal transduction
XM_011020222.1	0.0502325	0.0979636	0.191077	0.461011	O	LOC105121543	alpha,alpha-trehalose-phosphate synthase [UDP-forming] 5, transcript variant X2	GO:0016757,GO:0005992	transferase activity, transferring glycosyl groups|trehalose biosynthetic process	ko00500	Starch and sucrose metabolism
XM_011039570.1	1.05409	4.38904	8.13328	9.80154	O	LOC105134941	uncharacterized LOC105134941
XM_011036806.1	0.0709327	0.384945	0.616671	0.660724	O	LOC105133026	probable inactive leucine-rich repeat receptor-like protein kinase At1g66830, transcript variant X2	GO:0016021,GO:0005886,GO:0005524,GO:0004672	integral component of membrane|plasma membrane|ATP binding|protein kinase activity
XM_011047786.1	1.27505	7.36739	11.7578	12.016	O	LOC105140800	kiwellin-like	GO:0005576	extracellular region
XM_011006224.1	1.59339	2.33192	4.37551	15.0413	O	LOC105110998	keratinocyte proline-rich protein-like, transcript variant X3
XM_011035373.1	0.427315	1.11201	3.034	4.05491	O	LOC105132070	uncharacterized LOC105132070, transcript variant X3
XM_011001586.1	0.497176	1.83858	3.38954	4.79888	O	LOC105107597	uncharacterized LOC105107597
XM_011026789.1	0.0823842	0.233196	0.336852	0.806535	O	LOC105126063	kinesin KP1-like, transcript variant X4	GO:0005737,GO:0005871,GO:0005874,GO:0005524,GO:0016887,GO:0008017,GO:0003777,GO:0007018	cytoplasm|kinesin complex|microtubule|ATP binding|ATPase activity|microtubule binding|microtubule motor activity|microtubule-based movement
XM_011016848.1	2.8998	6.94385	10.2842	28.8808	O	LOC105118807	cytochrome c oxidase subunit 6b-2	GO:0005739,GO:0004129	mitochondrion|cytochrome-c oxidase activity	ko00190,ko04260	Oxidative phosphorylation|Cardiac muscle contraction
XM_011012749.1	0.108477	0.179977	0.495861	1.08588	O	LOC105115751	G-type lectin S-receptor-like serine/threonine-protein kinase CES101	GO:0016021,GO:0005886,GO:0005524,GO:0005516,GO:0030246,GO:0004674,GO:0045087,GO:0009620	integral component of membrane|plasma membrane|ATP binding|calmodulin binding|carbohydrate binding|protein serine/threonine kinase activity|innate immune response|response to fungus
XM_011029815.1	0.0842583	0.526947	0.561486	0.848073	O	LOC105128241	probable transcription factor KAN2, transcript variant X3	GO:0005634,GO:0003700,GO:0044212,GO:0048440,GO:0030154,GO:0048481,GO:0009944,GO:0006355,GO:0006351	nucleus|transcription factor activity, sequence-specific DNA binding|transcription regulatory region DNA binding|carpel development|cell differentiation|plant ovule development|polarity specification of adaxial/abaxial axis|regulation of transcription, DNA-templated|transcription, DNA-templated
XM_011003548.1	0.138744	0.480326	0.990987	1.40086	O	LOC105108994	polypyrimidine tract-binding protein homolog 2, transcript variant X5	GO:0005737,GO:0000932,GO:0005634,GO:0000166,GO:0003723,GO:0006397,GO:0000381,GO:0043484,GO:0006417,GO:0008380,GO:0009845	cytoplasm|cytoplasmic mRNA processing body|nucleus|nucleotide binding|RNA binding|mRNA processing|regulation of alternative mRNA splicing, via spliceosome|regulation of RNA splicing|regulation of translation|RNA splicing|seed germination
XM_011040523.1	0.0393293	0.142906	0.39421	0.404616	O	LOC105135585	pentatricopeptide repeat-containing protein At5g55840, transcript variant X12
XM_011047570.1	0.713192	0.925674	1.21654	7.45365	O	LOC105140659	anthocyanidin 3-O-glucoside 2''-O-glucosyltransferase-like	GO:0016758,GO:0009718,GO:0043473	transferase activity, transferring hexosyl groups|anthocyanin-containing compound biosynthetic process|pigmentation
XM_011017928.1	2.54342	11.326	15.3841	27.2659	O	LOC105119751	transcription factor MYB108-like	GO:0005634,GO:0003677,GO:0003700,GO:0006952,GO:0009737,GO:0009723,GO:0009620,GO:0009753,GO:0009651,GO:0006351	nucleus|DNA binding|transcription factor activity, sequence-specific DNA binding|defense response|response to abscisic acid|response to ethylene|response to fungus|response to jasmonic acid|response to salt stress|transcription, DNA-templated
XM_011041543.1	0.484279	1.58055	3.1584	5.35721	O	LOC105136268	probable amino acid permease 7, transcript variant X1	GO:0016021,GO:0016020,GO:0005886,GO:0015293,GO:0006865	integral component of membrane|membrane|plasma membrane|symporter activity|amino acid transport
XM_011027055.1	0.24943	0.479271	0.868163	2.76956	O	LOC105126241	caffeic acid 3-O-methyltransferase-like, transcript variant X1	GO:0047763,GO:0009809	caffeate O-methyltransferase activity|lignin biosynthetic process	ko00940	Phenylpropanoid biosynthesis
XM_011018481.1	0.14895	1.21855	1.35546	1.66554	O	LOC105120307	uncharacterized LOC105120307, transcript variant X2
XM_011032622.1	0.751914	3.46364	4.62523	8.44581	O	LOC105130218	cytochrome P450 CYP82D47-like	GO:0016020,GO:0020037,GO:0005506,GO:0016709,GO:0044550	membrane|heme binding|iron ion binding|oxidoreductase activity, acting on paired donors, with incorporation or reduction of molecular oxygen, NAD(P)H as one donor, and incorporation of one atom of oxygen|secondary metabolite biosynthetic process
XM_011024364.1	0.317107	1.23496	1.6345	3.56765	O	LOC105124362	uncharacterized LOC105124362, transcript variant X3	GO:0005886	plasma membrane
XM_011034614.1	0.91361	2.43316	4.44198	10.3735	O	LOC105131575	cationic amino acid transporter 6, chloroplastic-like	GO:0031969,GO:0016021,GO:0005886,GO:0015171,GO:0015297,GO:0015179,GO:1902475,GO:0015807,GO:0009624	chloroplast membrane|integral component of membrane|plasma membrane|amino acid transmembrane transporter activity|antiporter activity|L-amino acid transmembrane transporter activity|L-alpha-amino acid transmembrane transport|L-amino acid transport|response to nematode
XM_011015612.1	0.0684798	0.112967	0.263386	0.783704	O	LOC105117829	protein CHROMATIN REMODELING 4-like, transcript variant X2	GO:0005634,GO:0005524,GO:0003677,GO:0004386,GO:0008270,GO:0016568	nucleus|ATP binding|DNA binding|helicase activity|zinc ion binding|chromatin modification
XM_011002032.1	0.168501	1.60899	1.79657	1.94421	O	LOC105107933	disease resistance protein RPM1-like, transcript variant X3	GO:0012505,GO:0019897,GO:0005886,GO:0043531,GO:0005524,GO:0000166,GO:0009626	endomembrane system|extrinsic component of plasma membrane|plasma membrane|ADP binding|ATP binding|nucleotide binding|plant-type hypersensitive response	ko04626	Plant-pathogen interaction
XM_011027709.1	0.447889	2.30405	4.71397	5.16962	O	LOC105126738	E3 ubiquitin-protein ligase RHF1A-like, transcript variant X2	GO:0016020,GO:0016874,GO:0061630,GO:0004842,GO:0008270,GO:0009561,GO:0055046,GO:0010498,GO:0043161,GO:0000209,GO:0016567,GO:0042787,GO:0051726	membrane|ligase activity|ubiquitin protein ligase activity|ubiquitin-protein transferase activity|zinc ion binding|megagametogenesis|microgametogenesis|proteasomal protein catabolic process|proteasome-mediated ubiquitin-dependent protein catabolic process|protein polyubiquitination|protein ubiquitination|protein ubiquitination involved in ubiquitin-dependent protein catabolic process|regulation o…
XM_011003014.1	0.0807816	0.421527	0.625246	0.935032	O	LOC105108632	probable E3 ubiquitin-protein ligase ARI10, transcript variant X2	GO:0005737,GO:0000151,GO:0016874,GO:0031624,GO:0061630,GO:0008270,GO:0032436,GO:0000209,GO:0042787	cytoplasm|ubiquitin ligase complex|ligase activity|ubiquitin conjugating enzyme binding|ubiquitin protein ligase activity|zinc ion binding|positive regulation of proteasomal ubiquitin-dependent protein catabolic process|protein polyubiquitination|protein ubiquitination involved in ubiquitin-dependent protein catabolic process
XM_011011019.1	0.0480014	0.145548	0.222947	0.556639	O	LOC105114462	putative pentatricopeptide repeat-containing protein At1g13630, transcript variant X2
XM_011036120.1	1.22937	2.70881	3.5298	14.2835	O	LOC105132552	NAC domain-containing protein 100-like	GO:0005634,GO:0003677,GO:0003700,GO:0006351	nucleus|DNA binding|transcription factor activity, sequence-specific DNA binding|transcription, DNA-templated
XM_011042409.1	0.39912	0.567861	0.571145	4.67666	O	LOC105136903	protein sym-1, transcript variant X1	GO:0016021,GO:0005743	integral component of membrane|mitochondrial inner membrane	ko04146	Peroxisome
XM_011011497.1	0.234838	0.976709	1.0914	2.75741	O	LOC105114803	uncharacterized LOC105114803, transcript variant X2	GO:0005737,GO:0008270	cytoplasm|zinc ion binding
XM_011017944.1	1.09639	9.92674	10.5594	12.9477	O	LOC105119763	EIN3-binding F-box protein 1-like	GO:0005634,GO:0009873,GO:0010105,GO:0016567,GO:0009723,GO:0006511	nucleus|ethylene-activated signaling pathway|negative regulation of ethylene-activated signaling pathway|protein ubiquitination|response to ethylene|ubiquitin-dependent protein catabolic process	ko04075	Plant hormone signal transduction
XM_011032369.1	0.539093	0.870947	2.78328	6.39283	O	LOC105130047	non-specific lipid transfer protein GPI-anchored 2-like	GO:0031225,GO:0046658,GO:0005886,GO:0008289,GO:0042335,GO:0006869	anchored component of membrane|anchored component of plasma membrane|plasma membrane|lipid binding|cuticle development|lipid transport
XM_011043525.1	0.143873	0.556295	1.66356	1.70866	O	LOC105137689	E3 ubiquitin-protein ligase listerin, transcript variant X2	GO:0005829,GO:0016874,GO:0008270,GO:0016567	cytosol|ligase activity|zinc ion binding|protein ubiquitination
XM_011018344.1	0.424637	1.07324	4.49363	5.11499	O	LOC105120151	glyoxylate/hydroxypyruvate reductase HPR3-like	GO:0030267,GO:0016618,GO:0051287,GO:0009854,GO:0009853	glyoxylate reductase (NADP) activity|hydroxypyruvate reductase activity|NAD binding|oxidative photosynthetic carbon pathway|photorespiration
XM_011003808.1	0.133618	0.29957	0.496476	1.63965	O	LOC105109188	long chain base biosynthesis protein 2a-like	GO:0005783,GO:0005789,GO:0016021,GO:0016020,GO:0005773,GO:0030170,GO:0004758,GO:0006915,GO:0009640,GO:0009555,GO:0043067,GO:0046512	endoplasmic reticulum|endoplasmic reticulum membrane|integral component of membrane|membrane|vacuole|pyridoxal phosphate binding|serine C-palmitoyltransferase activity|apoptotic process|photomorphogenesis|pollen development|regulation of programmed cell death|sphingosine biosynthetic process	ko00600,ko04071	Sphingolipid metabolism|Sphingolipid signaling pathway
XM_011020307.1	0.397615	2.61443	3.60484	4.88292	O	LOC105121595	protein NRT1/ PTR FAMILY 7.3	GO:0016021,GO:0005886,GO:0015112,GO:0015293,GO:0010150,GO:0015706,GO:0055075,GO:0010167	integral component of membrane|plasma membrane|nitrate transmembrane transporter activity|symporter activity|leaf senescence|nitrate transport|potassium ion homeostasis|response to nitrate
XM_011018895.1	1.47824	8.95379	9.75083	18.4657	O	LOC105120623	uncharacterized LOC105120623
XM_011027947.1	0.308954	0.528354	1.03748	3.89367	O	LOC105126917	probable WRKY transcription factor 71	GO:0005634,GO:0043565,GO:0003700,GO:0006351	nucleus|sequence-specific DNA binding|transcription factor activity, sequence-specific DNA binding|transcription, DNA-templated
XM_011005962.1	1.48263	4.80915	6.96797	18.7004	O	LOC105110799	ABC transporter G family member 23-like	GO:0016021,GO:0005886,GO:0005524,GO:0042626,GO:0055085	integral component of membrane|plasma membrane|ATP binding|ATPase activity, coupled to transmembrane movement of substances|transmembrane transport
XM_011028829.1	1.31481	13.5688	15.0659	16.6635	O	LOC105127501	zinc finger protein ZAT11-like	GO:0005634,GO:0046872,GO:0003700,GO:0071289,GO:2000280,GO:0006355,GO:0010200,GO:0006351	nucleus|metal ion binding|transcription factor activity, sequence-specific DNA binding|cellular response to nickel ion|regulation of root development|regulation of transcription, DNA-templated|response to chitin|transcription, DNA-templated
XM_011047545.1	4.08953	26.9963	48.9316	52.1243	O	LOC105140640	myb-related protein Zm38-like	GO:0005634,GO:0003677,GO:0003700,GO:0006952,GO:0009737,GO:0009723,GO:0009620,GO:0009753,GO:0009651,GO:0006351	nucleus|DNA binding|transcription factor activity, sequence-specific DNA binding|defense response|response to abscisic acid|response to ethylene|response to fungus|response to jasmonic acid|response to salt stress|transcription, DNA-templated
XM_011010968.1	0.173475	1.08851	2.0783	2.22831	O	LOC105114428	protein TRI1-like	GO:0005829,GO:0005634,GO:0000500,GO:0003677,GO:0045943,GO:0006351	cytosol|nucleus|RNA polymerase I upstream activating factor complex|DNA binding|positive regulation of transcription from RNA polymerase I promoter|transcription, DNA-templated
XM_011011101.1	0.672886	1.61067	5.015	8.77708	O	LOC105114533	monoacylglycerol lipase ABHD6, transcript variant X1	GO:0032281,GO:0070062,GO:0016021,GO:0005739,GO:0047372,GO:0004620,GO:0046464,GO:0060292,GO:0030336,GO:0009395,GO:0046889,GO:2000124	AMPA glutamate receptor complex|extracellular exosome|integral component of membrane|mitochondrion|acylglycerol lipase activity|phospholipase activity|acylglycerol catabolic process|long term synaptic depression|negative regulation of cell migration|phospholipid catabolic process|positive regulation of lipid biosynthetic process|regulation of endocannabinoid signaling pathway
XM_011033722.1	0.471139	2.86744	4.18456	6.18708	O	LOC105130977	BUD13 homolog, transcript variant X2
XM_011034472.1	0.114587	0.870626	1.2787	1.51742	O	LOC105131474	uncharacterized LOC105131474	GO:0005634,GO:0003677,GO:0003700,GO:0006355,GO:0006351	nucleus|DNA binding|transcription factor activity, sequence-specific DNA binding|regulation of transcription, DNA-templated|transcription, DNA-templated
XM_011043957.1	0.0445181	0.100216	0.248598	0.589543	O	LOC105137984	histone-lysine N-methyltransferase EZA1, transcript variant X5	GO:0005677,GO:0005634,GO:0031519,GO:0009506,GO:0018024,GO:0003727,GO:0003700,GO:0006349,GO:0006351	chromatin silencing complex|nucleus|PcG protein complex|plasmodesma|histone-lysine N-methyltransferase activity|single-stranded RNA binding|transcription factor activity, sequence-specific DNA binding|regulation of gene expression by genetic imprinting|transcription, DNA-templated
XM_011026850.1	0.101071	0.409558	1.12163	1.34463	O	LOC105126100	cytokinin riboside 5'-monophosphate phosphoribohydrolase LOG8-like, transcript variant X2	GO:0005829,GO:0005634,GO:0016799,GO:0042803,GO:0009691	cytosol|nucleus|hydrolase activity, hydrolyzing N-glycosyl compounds|protein homodimerization activity|cytokinin biosynthetic process
XM_011027652.1	0.267971	0.293395	0.325251	3.57601	O	LOC105126703	probable pectate lyase P59	GO:0046872,GO:0030570,GO:0045490	metal ion binding|pectate lyase activity|pectin catabolic process	ko00040	Pentose and glucuronate interconversions
XM_011045819.1	0.0377309	0.402526	0.443681	0.503962	O	LOC105139406	FBD-associated F-box protein At4g10400-like
XM_011036652.1	0.170873	0.88621	1.05163	2.2828	O	LOC105132909	phospholipase D delta-like	GO:0016020,GO:0005886,GO:0009506,GO:0005773,GO:0005509,GO:0070290,GO:0004630,GO:0016042,GO:0046473,GO:0046470,GO:0009789,GO:0012501,GO:0090333,GO:0009409	membrane|plasma membrane|plasmodesma|vacuole|calcium ion binding|N-acylphosphatidylethanolamine-specific phospholipase D activity|phospholipase D activity|lipid catabolic process|phosphatidic acid metabolic process|phosphatidylcholine metabolic process|positive regulation of abscisic acid-activated signaling pathway|programmed cell death|regulation of stomatal closure|response to cold	ko00564,ko00565,ko04014,ko04024,ko04071,ko04072,ko04144,ko04666,ko04724,ko04912	Glycerophospholipid metabolism|Ether lipid metabolism|Ras signaling pathway|cAMP signaling pathway|Sphingolipid signaling pathway|Phospholipase D signaling pathway|Endocytosis|Fc gamma R-mediated phagocytosis|Glutamatergic synapse|GnRH signaling pathway
XM_011025108.1	0.271354	2.69035	3.07038	3.62593	O	LOC105124910	shaggy-related protein kinase theta-like, transcript variant X3	GO:0005829,GO:0005634,GO:0005524,GO:0016301,GO:0004674,GO:0046777,GO:0009741	cytosol|nucleus|ATP binding|kinase activity|protein serine/threonine kinase activity|protein autophosphorylation|response to brassinosteroid
XM_011030907.1	0.0770648	0.458039	0.982208	1.04034	O	LOC105129017	uncharacterized LOC105129017, transcript variant X2
XM_011015978.1	0.167975	0.815377	0.932829	2.26841	O	LOC105118114	GPN-loop GTPase 1-like, transcript variant X3	GO:0005737,GO:0005634,GO:0005525,GO:0003924	cytoplasm|nucleus|GTP binding|GTPase activity
XM_011022004.1	0.529338	1.49074	2.77747	7.19177	O	LOC105122728	zinc finger A20 and AN1 domain-containing stress-associated protein 8-like, transcript variant X3	GO:0003677,GO:0008270	DNA binding|zinc ion binding
XM_011018913.1	0.565273	3.5638	4.95615	7.80704	O	LOC105120634	BRI1 kinase inhibitor 1-like	GO:0005829,GO:0005886,GO:0046982,GO:0004860,GO:0009742,GO:0006629,GO:0010423,GO:0006469	cytosol|plasma membrane|protein heterodimerization activity|protein kinase inhibitor activity|brassinosteroid mediated signaling pathway|lipid metabolic process|negative regulation of brassinosteroid biosynthetic process|negative regulation of protein kinase activity	ko04075	Plant hormone signal transduction
XM_011021170.1	0.101453	0.584283	1.29542	1.40201	O	LOC105122201	uncharacterized LOC105122201, transcript variant X3
XM_011004207.1	1.24309	6.41042	16.5248	17.1998	O	LOC105109483	NHP2-like protein 1	GO:0005730,GO:0005681,GO:0003723,GO:0006397,GO:0042254,GO:0008380	nucleolus|spliceosomal complex|RNA binding|mRNA processing|ribosome biogenesis|RNA splicing
XM_011020090.1	0.0333015	0.365811	0.452015	0.470683	O	LOC105121446	neutral alpha-glucosidase C-like, transcript variant X2	GO:0004558,GO:0030246,GO:0032450	alpha-1,4-glucosidase activity|carbohydrate binding|maltose alpha-glucosidase activity	ko00052,ko00500	Galactose metabolism|Starch and sucrose metabolism
XM_011026092.1	0.110112	0.148471	0.225696	1.61289	O	LOC105125574	glucuronoxylan 4-O-methyltransferase 1	GO:0005794,GO:0000139,GO:0016021,GO:0030775,GO:0045492,GO:0045491	Golgi apparatus|Golgi membrane|integral component of membrane|glucuronoxylan 4-O-methyltransferase activity|xylan biosynthetic process|xylan metabolic process
XM_011041778.1	0.152022	0.756376	1.00855	2.25255	O	LOC105136435	protein ENDOSPERM DEFECTIVE 1-like, transcript variant X3	GO:0005737,GO:0005880,GO:0005634,GO:0051301,GO:0010342,GO:0009960,GO:0000226,GO:0048316	cytoplasm|nuclear microtubule|nucleus|cell division|endosperm cellularization|endosperm development|microtubule cytoskeleton organization|seed development
XM_011025646.1	1.27494	1.9282	4.172	19.059	O	LOC105125274	omega-hydroxypalmitate O-feruloyl transferase	GO:0050734,GO:0052325,GO:0010345	hydroxycinnamoyltransferase activity|cell wall pectin biosynthetic process|suberin biosynthetic process	ko00073	Cutin, suberine and wax biosynthesis
XM_011050171.1	0.263546	0.383252	0.553319	3.93979	O	LOC105142510	transcription factor MYB39-like	GO:0005634,GO:0003677,GO:0003700,GO:0006355	nucleus|DNA binding|transcription factor activity, sequence-specific DNA binding|regulation of transcription, DNA-templated
XM_011019247.1	0.203027	0.573963	1.67075	3.05831	O	LOC105120866	probable aquaporin TIP3-2	GO:0042807,GO:0016021,GO:0009705,GO:0015254,GO:0015250,GO:0015793,GO:0034220,GO:0006833	central vacuole|integral component of membrane|plant-type vacuole membrane|glycerol channel activity|water channel activity|glycerol transport|ion transmembrane transport|water transport
XM_011008086.1	0.359594	0.49674	0.854812	5.43853	O	LOC105112390	tropinone reductase homolog	GO:0016491	oxidoreductase activity	ko00960	Tropane, piperidine and pyridine alkaloid biosynthesis
XM_011024073.1	0.527692	1.15856	1.81248	8.02059	O	LOC105124173	stellacyanin-like	GO:0009055,GO:0046872,GO:0055114	electron carrier activity|metal ion binding|oxidation-reduction process
XM_011003471.1	0.176931	0.213899	0.495369	2.76396	O	LOC105108949	probable disease resistance protein At4g27220, transcript variant X1	GO:0043531,GO:0005524,GO:0006952	ADP binding|ATP binding|defense response
XM_011028325.1	0.11368	0.239437	0.311465	1.8255	O	LOC105127164	protein NRT1/ PTR FAMILY 1.2-like, transcript variant X2	GO:0016021,GO:0005886,GO:0080054,GO:0080055	integral component of membrane|plasma membrane|low-affinity nitrate transmembrane transporter activity|low-affinity nitrate transport
XM_011017496.1	3.17	18.9338	49.2415	51.0596	O	LOC105119372	FK506-binding protein 4, transcript variant X1
XM_011036578.1	0.246299	1.21881	2.60941	3.98763	O	LOC105132850	BTB/POZ domain-containing protein At2g30600-like, transcript variant X2	GO:0016567	protein ubiquitination
XM_011027119.1	3.21974	25.5908	43.4968	53.4372	O	LOC105126294	probable mannitol dehydrogenase	GO:0046029,GO:0008270	mannitol dehydrogenase activity|zinc ion binding	ko00940	Phenylpropanoid biosynthesis
XM_011020155.1	0.0780944	0.499605	0.737163	1.30047	O	LOC105121498	disease resistance protein RPM1-like	GO:0012505,GO:0019897,GO:0005886,GO:0043531,GO:0005524,GO:0000166,GO:0009626	endomembrane system|extrinsic component of plasma membrane|plasma membrane|ADP binding|ATP binding|nucleotide binding|plant-type hypersensitive response	ko04626	Plant-pathogen interaction
XM_011046981.1	0.0775396	0.893587	1.26798	1.30006	O	LOC105140238	cysteine-rich receptor-like protein kinase 3, transcript variant X2	GO:0016021,GO:0005886,GO:0005524,GO:0004674	integral component of membrane|plasma membrane|ATP binding|protein serine/threonine kinase activity
XM_011030919.1	4.94644	56.1178	77.8045	83.7574	O	LOC105129023	osmotin-like protein OSM34	GO:0009816,GO:0009817,GO:0009651	defense response to bacterium, incompatible interaction|defense response to fungus, incompatible interaction|response to salt stress
XM_011049080.1	0.648311	5.82974	10.8403	11.0046	O	LOC105141739	tether containing UBX domain for GLUT4-like, transcript variant X6	GO:0005737,GO:0051117,GO:0035265,GO:0043241	cytoplasm|ATPase binding|organ growth|protein complex disassembly
XM_011042902.1	0.0593374	0.57154	0.959736	1.00744	O	LOC105137224	U-box domain-containing protein 44, transcript variant X2	GO:0005737,GO:0005634,GO:0005886,GO:0016874,GO:0070696,GO:0004842,GO:0010150,GO:0090359,GO:0010115,GO:0010380,GO:0010271	cytoplasm|nucleus|plasma membrane|ligase activity|transmembrane receptor protein serine/threonine kinase binding|ubiquitin-protein transferase activity|leaf senescence|negative regulation of abscisic acid biosynthetic process|regulation of abscisic acid biosynthetic process|regulation of chlorophyll biosynthetic process|regulation of chlorophyll catabolic process
XM_011016549.1	4.4738	14.8616	17.2151	76.1584	O	LOC105118579	dehydration-responsive protein RD22-like	GO:0005768,GO:0005794,GO:0005802,GO:0009651	endosome|Golgi apparatus|trans-Golgi network|response to salt stress
XM_011012966.1	1.01774	5.27983	16.4925	17.3376	O	LOC105115895	late embryogenesis abundant protein 1-like
XM_011036991.1	0.0569812	0.635096	0.987507	1.01643	O	LOC105133146	telomere repeat-binding protein 5-like, transcript variant X2	GO:0000783,GO:0003691,GO:0006355,GO:0006351	nuclear telomere cap complex|double-stranded telomeric DNA binding|regulation of transcription, DNA-templated|transcription, DNA-templated
XM_011001732.1	0.0783965	0.628135	0.751397	1.40935	O	LOC105107701	uncharacterized WD repeat-containing protein C2A9.03-like, transcript variant X10	GO:0005829,GO:0043234	cytosol|protein complex
XM_011023921.1	0.0743411	0.407682	0.858915	1.34414	O	LOC105124064	putative F-box protein At1g65770, transcript variant X2	GO:0005634,GO:0016567	nucleus|protein ubiquitination
XM_011008721.1	0.0378458	0.0488097	0.129166	0.686461	O	LOC105112848	probable protein phosphatase 2C 6, transcript variant X2	GO:0046872,GO:0004722	metal ion binding|protein serine/threonine phosphatase activity
XM_011001447.1	0.0412481	0.066798	0.0970801	0.759056	O	LOC105107501	pollen-specific leucine-rich repeat extensin-like protein 3	GO:0005618,GO:0005576,GO:0005199,GO:0071555	cell wall|extracellular region|structural constituent of cell wall|cell wall organization
XM_011018932.1	0.0760946	0.0956946	0.138118	1.41813	O	LOC105120651	uncharacterized LOC105120651, transcript variant X2	GO:0016021,GO:0005886,GO:0004177,GO:0008236	integral component of membrane|plasma membrane|aminopeptidase activity|serine-type peptidase activity
XM_011043802.1	0.0249698	0.0397937	0.239366	0.470074	O	LOC105137878	poly [ADP-ribose] polymerase 2-like, transcript variant X2	GO:0005634,GO:0003677,GO:0003950,GO:0006471	nucleus|DNA binding|NAD+ ADP-ribosyltransferase activity|protein ADP-ribosylation
XM_011026880.1	0.187327	0.864948	1.29677	3.54376	O	LOC105126125	transmembrane protein 45B-like	GO:0016021	integral component of membrane
XM_011022632.1	0.0647487	0.252524	0.402458	1.23013	O	LOC105123133	NADH dehydrogenase [ubiquinone] 1 alpha subcomplex subunit 2-like	GO:0005747,GO:0005739,GO:0055114	mitochondrial respiratory chain complex I|mitochondrion|oxidation-reduction process	ko00190	Oxidative phosphorylation
XM_011027880.1	0.251622	0.837131	1.46226	4.80821	O	LOC105126865	uncharacterized LOC105126865
XM_011024974.1	2.21471	28.9424	35.2537	42.4906	O	LOC105124831	1-aminocyclopropane-1-carboxylate synthase 1-like	GO:0016847,GO:0030170,GO:0009693,GO:0009835	1-aminocyclopropane-1-carboxylate synthase activity|pyridoxal phosphate binding|ethylene biosynthetic process|fruit ripening	ko00270	Cysteine and methionine metabolism
XM_011040674.1	0.299801	0.522857	0.533978	5.75663	O	LOC105135677	UPF0481 protein At3g47200-like	GO:0016021,GO:0005886	integral component of membrane|plasma membrane
XM_011019663.1	0.13197	0.22113	0.25326	2.55368	O	LOC105121134	ATPase 8, plasma membrane-type-like	GO:0005887,GO:0043231,GO:0016020,GO:0005886,GO:0005524,GO:0008553,GO:0046872,GO:0006754,GO:1902600,GO:0051453	integral component of plasma membrane|intracellular membrane-bounded organelle|membrane|plasma membrane|ATP binding|hydrogen-exporting ATPase activity, phosphorylative mechanism|metal ion binding|ATP biosynthetic process|hydrogen ion transmembrane transport|regulation of intracellular pH	ko00190	Oxidative phosphorylation
XM_011034703.1	0.0406413	0.088553	0.254504	0.790987	O	LOC105131641	mitogen-activated protein kinase kinase 5-like, transcript variant X1	GO:0005737,GO:0005524,GO:0004674,GO:0032147,GO:0009814,GO:0010227,GO:0010229,GO:0009626,GO:0010365,GO:0007346,GO:0023014,GO:0031098	cytoplasm|ATP binding|protein serine/threonine kinase activity|activation of protein kinase activity|defense response, incompatible interaction|floral organ abscission|inflorescence development|plant-type hypersensitive response|positive regulation of ethylene biosynthetic process|regulation of mitotic cell cycle|signal transduction by protein phosphorylation|stress-activated protein kinase signa…	ko04626	Plant-pathogen interaction
XM_011049926.1	0.0405449	0.163528	0.754155	0.790255	O	LOC105142339	probable acyl-activating enzyme 18, peroxisomal, transcript variant X2	GO:0005777,GO:0016874,GO:0009850,GO:0006631	peroxisome|ligase activity|auxin metabolic process|fatty acid metabolic process
XM_011048391.1	0.0405365	0.0635213	0.0680836	0.811194	O	LOC105141224	beta-galactosidase 13-like	GO:0048046,GO:0005618,GO:0004565,GO:0030246,GO:0005975	apoplast|cell wall|beta-galactosidase activity|carbohydrate binding|carbohydrate metabolic process
XM_011030417.1	0.190454	0.278543	0.980812	3.88443	O	LOC105128654	transcription factor MYB98-like	GO:0005634,GO:0003677,GO:0003700,GO:0009553,GO:0010183,GO:0045697,GO:0006351	nucleus|DNA binding|transcription factor activity, sequence-specific DNA binding|embryo sac development|pollen tube guidance|regulation of synergid differentiation|transcription, DNA-templated
XM_011018601.1	0.0128373	0.049811	0.147036	0.266799	O	LOC105120423	rho GTPase-activating protein REN1, transcript variant X3	GO:0016324,GO:0005096,GO:0017048,GO:0009860,GO:0043547,GO:0040008,GO:0007165	apical plasma membrane|GTPase activator activity|Rho GTPase binding|pollen tube growth|positive regulation of GTPase activity|regulation of growth|signal transduction
XM_011038844.1	0.251173	1.19367	1.6662	5.24187	O	LOC105134438	uncharacterized LOC105134438
XM_011005470.1	0.165958	0.95349	1.61934	3.47194	O	LOC105110434	purple acid phosphatase 17-like, transcript variant X1	GO:0009986,GO:0005576,GO:0003993,GO:0046872,GO:0004601,GO:0016791,GO:0030643,GO:0016311,GO:0042542	cell surface|extracellular region|acid phosphatase activity|metal ion binding|peroxidase activity|phosphatase activity|cellular phosphate ion homeostasis|dephosphorylation|response to hydrogen peroxide	ko04142,ko04380	Lysosome|Osteoclast differentiation
XM_011014148.1	0.147876	1.46643	1.72841	3.11132	O	LOC105116693	eukaryotic peptide chain release factor GTP-binding subunit ERF3A-like, transcript variant X5	GO:0005829,GO:0005622,GO:0018444,GO:0005525,GO:0003924,GO:0044822,GO:0003747,GO:0002184,GO:0000082,GO:0000184,GO:0006479	cytosol|intracellular|translation release factor complex|GTP binding|GTPase activity|poly(A) RNA binding|translation release factor activity|cytoplasmic translational termination|G1/S transition of mitotic cell cycle|nuclear-transcribed mRNA catabolic process, nonsense-mediated decay|protein methylation	ko03015	mRNA surveillance pathway
XM_011025445.1	0.183793	0.970241	1.01266	3.87456	O	LOC105125140	importin subunit alpha-1-like, transcript variant X1	GO:0005618,GO:0005829,GO:0005635,GO:0005643,GO:0005730,GO:0005654,GO:0008139,GO:0008565,GO:0006607,GO:0006606	cell wall|cytosol|nuclear envelope|nuclear pore|nucleolus|nucleoplasm|nuclear localization sequence binding|protein transporter activity|NLS-bearing protein import into nucleus|protein import into nucleus
XM_011025754.1	0.0948942	0.856129	1.08368	2.00803	O	LOC105125348	bifunctional 3-dehydroquinate dehydratase/shikimate dehydrogenase, chloroplastic-like, transcript variant X2	GO:0009507,GO:0009570,GO:0003855,GO:0050661,GO:0004764,GO:0009073,GO:0009423,GO:0009793,GO:0019632	chloroplast|chloroplast stroma|3-dehydroquinate dehydratase activity|NADP binding|shikimate 3-dehydrogenase (NADP+) activity|aromatic amino acid family biosynthetic process|chorismate biosynthetic process|embryo development ending in seed dormancy|shikimate metabolic process	ko00400,ko01230	Phenylalanine, tyrosine and tryptophan biosynthesis|Biosynthesis of amino acids
XM_011025476.1	0.0249627	0.0381555	0.495494	0.5434	O	LOC105125160	homeobox protein knotted-1-like 1, transcript variant X2	GO:0005634,GO:0043565,GO:0006355	nucleus|sequence-specific DNA binding|regulation of transcription, DNA-templated
XM_011010720.1	0.119394	0.303293	0.83928	2.62129	O	LOC105114233	guanylate kinase 3, chloroplastic, transcript variant X10	GO:0009507,GO:0005524,GO:0004385,GO:0048638	chloroplast|ATP binding|guanylate kinase activity|regulation of developmental growth	ko00230	Purine metabolism
XM_011047108.1	0.0250529	0.0538927	0.502923	0.564552	O	LOC105140319	uncharacterized LOC105140319, transcript variant X1
XM_011018508.1	1.69467	6.5113	10.2186	38.2465	O	LOC105120343	osmotin-like protein OSM34	GO:0009816,GO:0009817,GO:0009651	defense response to bacterium, incompatible interaction|defense response to fungus, incompatible interaction|response to salt stress
XM_011011176.1	0.264436	4.19386	4.76947	6.06345	O	LOC105114593	7-deoxyloganetin glucosyltransferase-like, transcript variant X1	GO:0035251	UDP-glucosyltransferase activity
XM_011047969.1	0.133441	0.214872	0.275607	3.06354	O	LOC105140921	beta-galactosidase 13-like	GO:0048046,GO:0005618,GO:0004565,GO:0030246,GO:0005975	apoplast|cell wall|beta-galactosidase activity|carbohydrate binding|carbohydrate metabolic process
XM_011005507.1	0.0199206	0.0836141	0.304999	0.460596	O	LOC105110452	probable N-acetyltransferase HLS1-like, transcript variant X2	GO:0008080	N-acetyltransferase activity
XM_011048325.1	0.162769	0.212293	0.581538	3.84271	O	LOC105141180	dirigent protein 23	GO:0048046	apoplast
XM_011018026.1	0.10933	0.129047	0.140814	2.58634	O	LOC105119832	CASP-like protein 1B2	GO:0005829,GO:0016021,GO:0005886,GO:0051536,GO:0016226	cytosol|integral component of membrane|plasma membrane|iron-sulfur cluster binding|iron-sulfur cluster assembly
XM_011013693.1	0.306328	2.34089	3.00787	7.31621	O	LOC105116365	uncharacterized LOC105116365
XM_011044642.1	0.195209	0.747846	0.876694	4.6748	O	LOC105138537	metalloendoproteinase 1-like	GO:0031225,GO:0031012,GO:0005886,GO:0004222,GO:0008270	anchored component of membrane|extracellular matrix|plasma membrane|metalloendopeptidase activity|zinc ion binding
XM_011034274.1	0.113288	0.511482	1.31658	2.73521	O	LOC105131352	uncharacterized LOC105131352
XM_011024500.1	0.131763	0.207041	0.293744	3.19283	O	LOC105124470	myb-related protein 308-like	GO:0005634,GO:0003677,GO:0003700,GO:0006355	nucleus|DNA binding|transcription factor activity, sequence-specific DNA binding|regulation of transcription, DNA-templated
XM_011009881.1	0.0127115	0.196077	0.197453	0.312666	O	LOC105113631	protein SUPPRESSOR OF npr1-1, CONSTITUTIVE 1-like	GO:0005737,GO:0005829,GO:0005783,GO:0043231,GO:0005634,GO:0043531,GO:0005524,GO:0000166,GO:0042742,GO:0009733,GO:0009862	cytoplasm|cytosol|endoplasmic reticulum|intracellular membrane-bounded organelle|nucleus|ADP binding|ATP binding|nucleotide binding|defense response to bacterium|response to auxin|systemic acquired resistance, salicylic acid mediated signaling pathway
XM_011039488.1	0.529152	1.46358	3.31576	13.4169	O	LOC105134892	probable indole-3-acetic acid-amido synthetase GH3.5, transcript variant X3	GO:0080123,GO:0009864,GO:0009694,GO:0007275,GO:0040008,GO:2000030,GO:0009733,GO:0009416,GO:0010046,GO:0010224,GO:0009611	jasmonate-amino synthetase activity|induced systemic resistance, jasmonic acid mediated signaling pathway|jasmonic acid metabolic process|multicellular organism development|regulation of growth|regulation of response to red or far red light|response to auxin|response to light stimulus|response to mycotoxin|response to UV-B|response to wounding	ko04075	Plant hormone signal transduction
XM_011002031.1	0.0595159	0.847145	1.25144	1.51727	O	LOC105107933	disease resistance protein RPM1-like, transcript variant X2	GO:0012505,GO:0019897,GO:0005886,GO:0043531,GO:0005524,GO:0000166,GO:0009626	endomembrane system|extrinsic component of plasma membrane|plasma membrane|ADP binding|ATP binding|nucleotide binding|plant-type hypersensitive response	ko04626	Plant-pathogen interaction
XM_011038207.1	1.65547	13.9068	37.5397	43.4662	O	LOC105133995	auxin-repressed 12.5 kDa protein-like, transcript variant X2
XM_011047111.1	0.0371189	0.117942	0.461771	0.975378	O	LOC105140320	uncharacterized LOC105140320
XM_011039395.1	0.0627965	0.177388	0.244173	1.6629	O	LOC105134840	beta-glucosidase 46-like	GO:0008422,GO:0047782,GO:0005975,GO:0009809	beta-glucosidase activity|coniferin beta-glucosidase activity|carbohydrate metabolic process|lignin biosynthetic process	ko00460,ko00500,ko00940	Cyanoamino acid metabolism|Starch and sucrose metabolism|Phenylpropanoid biosynthesis
XM_011028588.1	0.100256	2.39197	2.39315	2.73342	O	LOC105127329	uncharacterized LOC105127329, transcript variant X5
XM_011044800.1	0.716184	6.63462	9.16988	19.56	O	LOC105138647	bifunctional riboflavin biosynthesis protein RIBA 1, chloroplastic-like, transcript variant X1	GO:0009507,GO:0009570,GO:0016020,GO:0008686,GO:0005525,GO:0003935,GO:0046872,GO:0009231	chloroplast|chloroplast stroma|membrane|3,4-dihydroxy-2-butanone-4-phosphate synthase activity|GTP binding|GTP cyclohydrolase II activity|metal ion binding|riboflavin biosynthetic process	ko00740	Riboflavin metabolism
XM_011042021.1	0.0288829	0.0399646	0.180564	0.792878	O	LOC105136616	pectinesterase PPME1-like	GO:0005783,GO:0005576,GO:0005794,GO:0009505,GO:0090406,GO:0045330,GO:0030599,GO:0042545,GO:0050829,GO:0045490,GO:0009860	endoplasmic reticulum|extracellular region|Golgi apparatus|plant-type cell wall|pollen tube|aspartyl esterase activity|pectinesterase activity|cell wall modification|defense response to Gram-negative bacterium|pectin catabolic process|pollen tube growth	ko00040,ko00500	Pentose and glucuronate interconversions|Starch and sucrose metabolism
XM_011006497.1	0.0340067	0.199862	0.288852	0.955289	O	LOC105111201	probable protein phosphatase 2C 9, transcript variant X3	GO:0005886,GO:0046872,GO:0004722	plasma membrane|metal ion binding|protein serine/threonine phosphatase activity
XM_011024232.1	0.237259	2.21469	2.34746	6.71295	O	LOC105124281	uncharacterized LOC105124281, transcript variant X6
XM_011024751.1	2.07368	14.3714	35.6325	59.6766	O	LOC105124649	MADS-box protein JOINTLESS-like	GO:0005634,GO:0003677,GO:0003700,GO:0007275,GO:0006351	nucleus|DNA binding|transcription factor activity, sequence-specific DNA binding|multicellular organism development|transcription, DNA-templated
XM_011042010.1	0.0344656	0.214373	0.312476	0.993213	O	LOC105136606	ABC transporter B family member 21-like	GO:0016021,GO:0005886,GO:0009506,GO:0005524,GO:0042626,GO:0010329,GO:0010315,GO:0010540	integral component of membrane|plasma membrane|plasmodesma|ATP binding|ATPase activity, coupled to transmembrane movement of substances|auxin efflux transmembrane transporter activity|auxin efflux|basipetal auxin transport	ko02010,ko04976	ABC transporters|Bile secretion
XM_011034723.1	0.011803	0.0369994	0.0723958	0.341803	O	LOC105131649	exocyst complex component EXO70A1-like	GO:0005618,GO:0005856,GO:0005829,GO:0000145,GO:0005576,GO:0009524,GO:0005886,GO:0006887	cell wall|cytoskeleton|cytosol|exocyst|extracellular region|phragmoplast|plasma membrane|exocytosis	ko04910	Insulin signaling pathway
XM_011036820.1	0.0162839	0.0262098	0.0318359	0.475582	O	LOC105133034	zinc finger CCCH domain-containing protein 14-like, transcript variant X2	GO:0003677,GO:0046872,GO:0003729,GO:1901347,GO:0051511,GO:0045893	DNA binding|metal ion binding|mRNA binding|negative regulation of secondary cell wall biogenesis|negative regulation of unidimensional cell growth|positive regulation of transcription, DNA-templated
XM_011004071.1	0.0403132	0.0532682	0.109465	1.18278	O	LOC105109371	ATPase 8, plasma membrane-type-like	GO:0005887,GO:0043231,GO:0016020,GO:0005886,GO:0005524,GO:0008553,GO:0046872,GO:0006754,GO:1902600,GO:0051453	integral component of plasma membrane|intracellular membrane-bounded organelle|membrane|plasma membrane|ATP binding|hydrogen-exporting ATPase activity, phosphorylative mechanism|metal ion binding|ATP biosynthetic process|hydrogen ion transmembrane transport|regulation of intracellular pH	ko00190	Oxidative phosphorylation
XM_011005213.1	0.012995	0.0370981	0.0777357	0.383692	O	LOC105110233	exopolygalacturonase clone GBGA483-like	GO:0005618,GO:0005576,GO:0047911,GO:0004650,GO:0005975,GO:0071555	cell wall|extracellular region|galacturan 1,4-alpha-galacturonidase activity|polygalacturonase activity|carbohydrate metabolic process|cell wall organization	ko00040,ko00500	Pentose and glucuronate interconversions|Starch and sucrose metabolism
XM_011024756.1	0.0385515	0.143753	0.282242	1.14344	O	LOC105124653	guanosine nucleotide diphosphate dissociation inhibitor At5g09550	GO:0048046,GO:0005096,GO:0016491,GO:0005093,GO:0015031	apoplast|GTPase activator activity|oxidoreductase activity|Rab GDP-dissociation inhibitor activity|protein transport
XM_011012387.1	0.0822929	0.659893	1.87724	2.48265	O	LOC105115490	uncharacterized LOC105115490, transcript variant X3
XM_011034357.1	0.245077	2.89524	4.76521	7.43837	O	LOC105131405	EKC/KEOPS complex subunit bud32-like, transcript variant X2	GO:0005634,GO:0005524,GO:0016787,GO:0004674,GO:0006468,GO:0008033	nucleus|ATP binding|hydrolase activity|protein serine/threonine kinase activity|protein phosphorylation|tRNA processing
XM_011011287.1	0.0296189	0.078839	0.136754	0.904276	O	LOC105114665	DENN domain-containing protein 1C-like, transcript variant X2	GO:0030136,GO:0005829,GO:0017112,GO:0032456,GO:0043547,GO:0015031,GO:0050776,GO:0050852,GO:0035745	clathrin-coated vesicle|cytosol|Rab guanyl-nucleotide exchange factor activity|endocytic recycling|positive regulation of GTPase activity|protein transport|regulation of immune response|T cell receptor signaling pathway|T-helper 2 cell cytokine production
XM_011002199.1	0.019757	0.0225686	0.183783	0.603284	O	LOC105108051	uncharacterized LOC105108051, transcript variant X4	GO:0005886,GO:0009738,GO:0071470,GO:0009787	plasma membrane|abscisic acid-activated signaling pathway|cellular response to osmotic stress|regulation of abscisic acid-activated signaling pathway
XM_011008315.1	0.0431757	0.126907	0.372278	1.35236	O	LOC105112581	transcription factor RAX2	GO:0005634,GO:0003677,GO:0003700,GO:0009785,GO:0007275,GO:0009737,GO:0009739,GO:0009753,GO:0009751,GO:0006351	nucleus|DNA binding|transcription factor activity, sequence-specific DNA binding|blue light signaling pathway|multicellular organism development|response to abscisic acid|response to gibberellin|response to jasmonic acid|response to salicylic acid|transcription, DNA-templated
XM_011030496.1	0.0247515	0.0263677	0.113275	0.777093	O	LOC105128711	inorganic phosphate transporter 1-4	GO:0005794,GO:0005887,GO:0016020,GO:0005634,GO:0005886,GO:0009506,GO:0005773,GO:0005315,GO:0022891,GO:0015293,GO:0006817,GO:0009737	Golgi apparatus|integral component of plasma membrane|membrane|nucleus|plasma membrane|plasmodesma|vacuole|inorganic phosphate transmembrane transporter activity|substrate-specific transmembrane transporter activity|symporter activity|phosphate ion transport|response to abscisic acid
XM_011017016.1	0.116977	0.22651	0.570199	3.67625	O	LOC105118952	laccase-12-like	GO:0048046,GO:0005507,GO:0052716,GO:0016722,GO:0046274,GO:0046688	apoplast|copper ion binding|hydroquinone:oxygen oxidoreductase activity|oxidoreductase activity, oxidizing metal ions|lignin catabolic process|response to copper ion
XM_011037564.1	0.116977	0.22651	0.570199	3.67625	O	LOC105133531	laccase-12-like	GO:0048046,GO:0005507,GO:0052716,GO:0016722,GO:0046274,GO:0046688	apoplast|copper ion binding|hydroquinone:oxygen oxidoreductase activity|oxidoreductase activity, oxidizing metal ions|lignin catabolic process|response to copper ion
XM_011029044.1	0.274718	0.290287	0.782787	8.65264	O	LOC105127665	ABC transporter G family member 6-like	GO:0016021,GO:0005886,GO:0005524,GO:0042626,GO:0009624,GO:0010345,GO:0055085	integral component of membrane|plasma membrane|ATP binding|ATPase activity, coupled to transmembrane movement of substances|response to nematode|suberin biosynthetic process|transmembrane transport
XM_011012751.1	0.115847	0.141728	0.150373	3.79847	O	LOC105115752	CASP-like protein 1B2	GO:0005829,GO:0016021,GO:0005886,GO:0051536,GO:0016226	cytosol|integral component of membrane|plasma membrane|iron-sulfur cluster binding|iron-sulfur cluster assembly
XM_011024967.1	0.0521433	0.164501	0.266765	1.7144	O	LOC105124823	probable WRKY transcription factor 43	GO:0005634,GO:0043565,GO:0003700,GO:0006351	nucleus|sequence-specific DNA binding|transcription factor activity, sequence-specific DNA binding|transcription, DNA-templated
XM_011036381.1	0.0142127	0.176297	0.202813	0.490306	O	LOC105132718	uncharacterized LOC105132718, transcript variant X1
XM_011020171.1	0.307882	4.10127	6.01393	10.6279	O	LOC105121509	probable xyloglucan endotransglucosylase/hydrolase protein 30	GO:0048046,GO:0005618,GO:0004553,GO:0016762,GO:0042546,GO:0071555,GO:0010411	apoplast|cell wall|hydrolase activity, hydrolyzing O-glycosyl compounds|xyloglucan:xyloglucosyl transferase activity|cell wall biogenesis|cell wall organization|xyloglucan metabolic process
XM_011022959.1	0.0509267	0.702449	1.10478	1.77126	O	LOC105123385	probable LRR receptor-like serine/threonine-protein kinase At3g47570	GO:0016021,GO:0005886,GO:0005524,GO:0004674	integral component of membrane|plasma membrane|ATP binding|protein serine/threonine kinase activity
XM_011001399.1	0.0563378	0.114227	1.12959	2.06938	O	LOC105107467	DEAD-box ATP-dependent RNA helicase 42-like, transcript variant X6
XM_011046621.1	0.557006	7.08719	13.7459	20.4907	O	LOC105139970	E3 ubiquitin-protein ligase At4g11680-like, transcript variant X2	GO:0016021,GO:0005774,GO:0016874,GO:0008270,GO:0016567	integral component of membrane|vacuolar membrane|ligase activity|zinc ion binding|protein ubiquitination
XM_011010770.1	0.300209	0.48248	1.17878	11.0582	O	LOC105114266	peroxidase 11	GO:0005576,GO:0020037,GO:0046872,GO:0004601,GO:0042744,GO:0006979,GO:0048511	extracellular region|heme binding|metal ion binding|peroxidase activity|hydrogen peroxide catabolic process|response to oxidative stress|rhythmic process	ko00940	Phenylpropanoid biosynthesis
XM_011049078.1	0.0412625	0.623723	1.50915	1.57197	O	LOC105141739	tether containing UBX domain for GLUT4-like, transcript variant X4	GO:0005737,GO:0051117,GO:0035265,GO:0043241	cytoplasm|ATPase binding|organ growth|protein complex disassembly
XM_011020661.1	0.047926	0.370553	0.723611	1.84618	O	LOC105121836	acid phosphatase 1-like, transcript variant X4	GO:0003993	acid phosphatase activity
XM_011022251.1	0.0156229	0.284003	0.354076	0.604737	O	LOC105122886	wall-associated receptor kinase-like 22, transcript variant X1	GO:0016021,GO:0005524,GO:0030247,GO:0004674,GO:0009620	integral component of membrane|ATP binding|polysaccharide binding|protein serine/threonine kinase activity|response to fungus
XM_011046620.1	0.0365622	0.13752	0.445487	1.42216	O	LOC105139970	E3 ubiquitin-protein ligase At4g11680-like, transcript variant X1	GO:0016021,GO:0005774,GO:0016874,GO:0008270,GO:0016567	integral component of membrane|vacuolar membrane|ligase activity|zinc ion binding|protein ubiquitination
XM_011035605.1	0.021798	0.180796	0.742789	0.847972	O	LOC105132239	uncharacterized LOC105132239
XM_011020232.1	0.0201685	0.0864715	0.218436	0.785735	O	LOC105121548	transcription factor MYB39-like	GO:0005634,GO:0003677,GO:0003700,GO:0006355	nucleus|DNA binding|transcription factor activity, sequence-specific DNA binding|regulation of transcription, DNA-templated
XM_011041909.1	0.0835605	0.158545	0.314269	3.28503	O	LOC105136516	inositol transporter 4-like	GO:0005887,GO:0005886,GO:0005355,GO:0005351,GO:0046323,GO:1904659,GO:0035428,GO:0015992	integral component of plasma membrane|plasma membrane|glucose transmembrane transporter activity|sugar:proton symporter activity|glucose import|glucose transmembrane transport|hexose transmembrane transport|proton transport
XM_011021183.1	0.0276228	0.457361	0.694574	1.09001	O	LOC105122210	abscisic acid receptor PYL2-like	GO:0005737,GO:0005634,GO:0005886,GO:0010427,GO:0042803,GO:0004864,GO:0004872,GO:0009738,GO:0043086,GO:0080163	cytoplasm|nucleus|plasma membrane|abscisic acid binding|protein homodimerization activity|protein phosphatase inhibitor activity|receptor activity|abscisic acid-activated signaling pathway|negative regulation of catalytic activity|regulation of protein serine/threonine phosphatase activity	ko04075	Plant hormone signal transduction
XM_011040950.1	0.0655209	0.562388	1.14246	2.66494	O	LOC105135872	GDSL esterase/lipase At2g23540, transcript variant X2	GO:0005576,GO:0016788,GO:0016042	extracellular region|hydrolase activity, acting on ester bonds|lipid catabolic process
XM_011015890.1	0.182793	5.37676	6.04977	7.47561	O	LOC105118041	aspartic proteinase Asp1-like, transcript variant X2	GO:0004190,GO:0030163,GO:0006508	aspartic-type endopeptidase activity|protein catabolic process|proteolysis
XM_011046794.1	15.5124	323.874	464.089	635.174	O	LOC105140102	gibberellin-regulated protein 1-like	GO:0005618,GO:0005576,GO:0009505,GO:0009740,GO:0009737,GO:0009741,GO:0009739,GO:0009826	cell wall|extracellular region|plant-type cell wall|gibberellic acid mediated signaling pathway|response to abscisic acid|response to brassinosteroid|response to gibberellin|unidimensional cell growth
XM_011031532.1	0.920464	8.40275	9.29096	38.0233	O	LOC105129450	ethylene-responsive transcription factor 1B-like	GO:0005634,GO:0003677,GO:0003700,GO:0006952,GO:0009873,GO:0009867,GO:0006351	nucleus|DNA binding|transcription factor activity, sequence-specific DNA binding|defense response|ethylene-activated signaling pathway|jasmonic acid mediated signaling pathway|transcription, DNA-templated	ko04075	Plant hormone signal transduction
XM_011047113.1	0.133924	0.851678	1.46958	5.70468	O	LOC105140321	NAD(H) kinase 1-like, transcript variant X2	GO:0005524,GO:0003951,GO:0042736,GO:0019674,GO:0006741	ATP binding|NAD+ kinase activity|NADH kinase activity|NAD metabolic process|NADP biosynthetic process	ko00760	Nicotinate and nicotinamide metabolism
XM_011027498.1	0.180418	0.40988	1.16674	7.73542	O	LOC105126591	epoxide hydrolase 4	GO:0016021,GO:0016787	integral component of membrane|hydrolase activity
XM_011009316.1	0.0190871	0.0695747	0.087637	0.82473	O	LOC105113229	uncharacterized LOC105113229	GO:0005635,GO:0044615,GO:0005654,GO:0043021,GO:0006281,GO:1901925,GO:0071048,GO:0016973,GO:0006606,GO:0090204,GO:0034398,GO:0090203	nuclear envelope|nuclear pore nuclear basket|nucleoplasm|ribonucleoprotein complex binding|DNA repair|negative regulation of protein import into nucleus during spindle assembly checkpoint|nuclear retention of unspliced pre-mRNA at the site of transcription|poly(A)+ mRNA export from nucleus|protein import into nucleus|protein localization to nuclear pore|telomere tethering at nuclear periphery|tra…
XM_011026064.1	0.0282394	0.450034	0.652512	1.25853	O	LOC105125550	cysteine proteinase 15A	GO:0008234	cysteine-type peptidase activity	ko04142,ko04210	Lysosome|Apoptosis
XM_011006014.1	0.33303	0.999652	2.45299	15.0673	O	LOC105110814	laccase-12-like	GO:0048046,GO:0005507,GO:0052716,GO:0016722,GO:0046274,GO:0046688	apoplast|copper ion binding|hydroquinone:oxygen oxidoreductase activity|oxidoreductase activity, oxidizing metal ions|lignin catabolic process|response to copper ion
XM_011040949.1	0.650709	0.950353	3.1988	29.5937	O	LOC105135872	GDSL esterase/lipase At2g23540, transcript variant X1	GO:0005576,GO:0016788,GO:0016042	extracellular region|hydrolase activity, acting on ester bonds|lipid catabolic process
XM_011024752.1	0.81959	2.98964	8.8961	38.0918	O	LOC105124650	MADS-box protein JOINTLESS-like	GO:0005634,GO:0003677,GO:0003700,GO:0007275,GO:0006351	nucleus|DNA binding|transcription factor activity, sequence-specific DNA binding|multicellular organism development|transcription, DNA-templated
XM_011048429.1	0.0885409	2.31442	3.12682	4.12742	O	LOC105141253	aspartic proteinase A1-like, transcript variant X2	GO:0005829,GO:0009506,GO:0005773,GO:0004190,GO:0004175,GO:0006629,GO:0030163,GO:0006508,GO:0009735,GO:0009651	cytosol|plasmodesma|vacuole|aspartic-type endopeptidase activity|endopeptidase activity|lipid metabolic process|protein catabolic process|proteolysis|response to cytokinin|response to salt stress
XM_011010921.1	0.0707073	0.173099	0.415943	3.32878	O	LOC105114391	non-specific phospholipase C4-like	GO:0005886,GO:0034480,GO:0004629,GO:0009395	plasma membrane|phosphatidylcholine phospholipase C activity|phospholipase C activity|phospholipid catabolic process	ko00562,ko00564,ko00565,ko04919	Inositol phosphate metabolism|Glycerophospholipid metabolism|Ether lipid metabolism|Thyroid hormone signaling pathway
XM_011046359.1	0.027726	0.201355	0.481183	1.31089	O	LOC105139766	putative F-box/FBD/LRR-repeat protein At4g03220, transcript variant X1
XM_011025662.1	0.101532	0.348078	0.570788	4.80606	O	LOC105125284	palmitoyl-acyl carrier protein thioesterase, chloroplastic-like	GO:0009507,GO:0009536,GO:0000036,GO:0016297,GO:0006633	chloroplast|plastid|ACP phosphopantetheine attachment site binding involved in fatty acid biosynthetic process|acyl-[acyl-carrier-protein] hydrolase activity|fatty acid biosynthetic process	ko00061,ko01212	Fatty acid biosynthesis|Fatty acid metabolism
XM_011039138.1	0.01115	0.0308279	0.0830481	0.531651	O	LOC105134655	trans-resveratrol di-O-methyltransferase-like, transcript variant X1	GO:0008171,GO:0008757,GO:0019438	O-methyltransferase activity|S-adenosylmethionine-dependent methyltransferase activity|aromatic compound biosynthetic process
XM_011044154.1	0.0114927	0.0683523	0.333073	0.548247	O	LOC105138144	mitogen-activated protein kinase kinase kinase NPK1-like, transcript variant X1	GO:0005856,GO:0005634,GO:0009524,GO:0005524,GO:0004709,GO:0000919,GO:0006952	cytoskeleton|nucleus|phragmoplast|ATP binding|MAP kinase kinase kinase activity|cell plate assembly|defense response
[truncated: 133 more rows]

## Sheet: D2
S2 The expression profiles of PHMA miRNAs
miRNA_id	Li(TPM)	La(TPM)	Ov(TPM)	Bo(TPM)	C/O
MH663521	344.371	165.871	132.102	122.668	C
MH663521*	54.275	17.796	8.912	4.186	C
ptc-miR156a	3822.4	1305.13	635.484	161.781	C
ptc-miR156g	1019.73	585.012	364.288	77.735	C
[truncated: 15 more rows]

## Sheet: D3
S3 The expression profiles of PHMA lncRNAs
[truncated: 72 more rows]

[truncated: 1 more sheets: D4]
